# Supplementary material for: Probing the donor strength of yldiide ligands: synthesis, structure and reactivity of rhodium complexes with a PCylideN pincer ligand
Source: Chem Sci. 2023 Mar 13;14(14):3816–25. doi: 10.1039/d2sc06759e (PMC10074424; doi:10.1039/d2sc06759e)
Supplement: SC-014-D2SC06759E-s002 [file SC-014-D2SC06759E-s002.cif]

# Electronic Supplementary Material (ESI) for Chemical Science.
# This journal is © The Royal Society of Chemistry 2023

####################################################################### 
# 
# This file contains crystal structure data downloaded from the 
# Cambridge Structural Database (CSD) hosted by the Cambridge 
# Crystallographic Data Centre (CCDC).
# 
# Full information about CCDC data access policies and citation 
# guidelines are available at http://www.ccdc.cam.ac.uk/access/V1 
# 
# Audit and citation data items may have been added by the CCDC. 
# Please retain this information to preserve the provenance of 
# this file and to allow appropriate attribution of the data. 
# 
#######################################################################

data_SL-025
_database_code_depnum_ccdc_archive 'CCDC 2220827'
loop_
_audit_author_name
_audit_author_address
'Viktoria Gessner'
;Ruhr Universitaet Bochum
Germany
;
_audit_update_record             
;
2022-11-19 deposited with the CCDC.	2023-03-13 downloaded from the CCDC.
;

_audit_creation_method           SHELXL-2018/3
_shelx_SHELXL_version_number     2018/3
_chemical_name_systematic        ?
_chemical_name_common            ?
_chemical_melting_point          ?
_chemical_formula_moiety         ?
_chemical_formula_sum            'C51 H57 N2 P3'
_chemical_formula_weight         790.89

loop_
_atom_type_symbol
_atom_type_description
_atom_type_scat_dispersion_real
_atom_type_scat_dispersion_imag
_atom_type_scat_source
C C 0.0181 0.0091 'International Tables Vol C Tables 4.2.6.8 and 6.1.1.4'
H H 0.0000 0.0000 'International Tables Vol C Tables 4.2.6.8 and 6.1.1.4'
N N 0.0311 0.0180 'International Tables Vol C Tables 4.2.6.8 and 6.1.1.4'
P P 0.2955 0.4335 'International Tables Vol C Tables 4.2.6.8 and 6.1.1.4'

_space_group_crystal_system      monoclinic
_space_group_IT_number           4
_space_group_name_H-M_alt        'P 21'
_space_group_name_Hall           'P 2yb'

_shelx_space_group_comment       
;
The symmetry employed for this shelxl refinement is uniquely defined
by the following loop, which should always be used as a source of
symmetry information in preference to the above space-group names.
They are only intended as comments.
;

loop_
_space_group_symop_operation_xyz
'x, y, z'
'-x, y+1/2, -z'

_cell_length_a                   9.72400(10)
_cell_length_b                   22.58670(10)
_cell_length_c                   10.30020(10)
_cell_angle_alpha                90
_cell_angle_beta                 106.2070(10)
_cell_angle_gamma                90
_cell_volume                     2172.36(3)
_cell_formula_units_Z            2
_cell_measurement_temperature    100(2)
_cell_measurement_reflns_used    34006
_cell_measurement_theta_max      77.5010
_cell_measurement_theta_min      3.8370

_exptl_crystal_description       needle
_exptl_crystal_colour            yellow
_exptl_crystal_density_meas      ?
_exptl_crystal_density_method    ?
_exptl_crystal_density_diffrn    1.209
_exptl_crystal_F_000             844
_exptl_transmission_factor_min   ?
_exptl_transmission_factor_max   ?
_exptl_crystal_size_max          0.466
_exptl_crystal_size_mid          0.188
_exptl_crystal_size_min          0.141
_exptl_absorpt_coefficient_mu    1.529
_exptl_absorpt_correction_type   gaussian
_exptl_absorpt_correction_T_max  1.000
_exptl_absorpt_correction_T_min  0.128
_exptl_absorpt_process_details   
;
CrysAlisPro 1.171.40.20a (Rigaku Oxford Diffraction, 2018)
Numerical absorption correction based on gaussian integration over
			a multifaceted crystal model
Empirical absorption correction using spherical harmonics,
 implemented in SCALE3 ABSPACK scaling algorithm.
;
_exptl_absorpt_special_details   ?
_diffrn_ambient_temperature      100(2)
_diffrn_radiation_wavelength     1.54184
_diffrn_source                   'micro-focus sealed X-ray tube'
_diffrn_source_type              'PhotonJet (Cu) X-ray Source'
_diffrn_measurement_device       'four-circle diffractometer'
_diffrn_measurement_device_type  'XtaLAB Synergy, Dualflex, HyPix'
_diffrn_measurement_method       '\w scans'
_diffrn_orient_matrix_type       
'CrysAlisPro convention (1999,Acta A55,543-557)'
_diffrn_detector                 'CCD plate'
_diffrn_detector_type            HyPix
_diffrn_detector_area_resol_mean ?
_diffrn_reflns_number            43386
_diffrn_reflns_av_unetI/netI     0.0370
_diffrn_reflns_av_R_equivalents  0.0610
_diffrn_reflns_limit_h_min       -12
_diffrn_reflns_limit_h_max       12
_diffrn_reflns_limit_k_min       -28
_diffrn_reflns_limit_k_max       28
_diffrn_reflns_limit_l_min       -13
_diffrn_reflns_limit_l_max       12
_diffrn_reflns_theta_min         3.914
_diffrn_reflns_theta_max         77.700
_diffrn_reflns_theta_full        67.684
_diffrn_measured_fraction_theta_max 0.989
_diffrn_measured_fraction_theta_full 1.000
_diffrn_reflns_Laue_measured_fraction_max 0.989
_diffrn_reflns_Laue_measured_fraction_full 1.000
_diffrn_reflns_point_group_measured_fraction_max 0.960
_diffrn_reflns_point_group_measured_fraction_full 0.994
_reflns_number_total             8909
_reflns_number_gt                8768
_reflns_threshold_expression     'I > 2\s(I)'
_reflns_Friedel_coverage         0.893
_reflns_Friedel_fraction_max     0.930
_reflns_Friedel_fraction_full    0.989

_reflns_special_details          
;
 Reflections were merged by SHELXL according to the crystal
 class for the calculation of statistics and refinement.
 
 _reflns_Friedel_fraction is defined as the number of unique
 Friedel pairs measured divided by the number that would be
 possible theoretically, ignoring centric projections and
 systematic absences.
;

_computing_data_collection       'CrysAlisPro 1.171.40.20a (Rigaku OD, 2018)'
_computing_cell_refinement       'CrysAlisPro 1.171.40.20a (Rigaku OD, 2018)'
_computing_data_reduction        'CrysAlisPro 1.171.40.20a (Rigaku OD, 2018)'
_computing_structure_solution    'SHELXT-2018/2 (Sheldrick, 2018)'
_computing_structure_refinement  'SHELXL-2018/3 (Sheldrick, 2018)'
_computing_molecular_graphics    'SHELXLE-2019 (Sheldrick, 2019)'
_computing_publication_material  ?
_refine_special_details          ?
_refine_ls_structure_factor_coef Fsqd
_refine_ls_matrix_type           full
_refine_ls_weighting_scheme      calc
_refine_ls_weighting_details     
'w=1/[\s^2^(Fo^2^)+(0.0541P)^2^+0.5780P] where P=(Fo^2^+2Fc^2^)/3'
_atom_sites_solution_primary     ?
_atom_sites_solution_secondary   ?
_atom_sites_solution_hydrogens   mixed
_refine_ls_hydrogen_treatment    mixed
_refine_ls_extinction_method     none
_refine_ls_extinction_coef       .
_refine_ls_abs_structure_details 
;
 Flack x determined using 4020 quotients [(I+)-(I-)]/[(I+)+(I-)]
 (Parsons, Flack and Wagner, Acta Cryst. B69 (2013) 249-259).
;
_refine_ls_abs_structure_Flack   -0.004(8)
_chemical_absolute_configuration ?
_refine_ls_number_reflns         8909
_refine_ls_number_parameters     511
_refine_ls_number_restraints     1
_refine_ls_R_factor_all          0.0354
_refine_ls_R_factor_gt           0.0343
_refine_ls_wR_factor_ref         0.0889
_refine_ls_wR_factor_gt          0.0878
_refine_ls_goodness_of_fit_ref   1.047
_refine_ls_restrained_S_all      1.047
_refine_ls_shift/su_max          0.000
_refine_ls_shift/su_mean         0.000

loop_
_atom_site_label
_atom_site_type_symbol
_atom_site_fract_x
_atom_site_fract_y
_atom_site_fract_z
_atom_site_U_iso_or_equiv
_atom_site_adp_type
_atom_site_occupancy
_atom_site_site_symmetry_order
_atom_site_calc_flag
_atom_site_refinement_flags_posn
_atom_site_refinement_flags_adp
_atom_site_refinement_flags_occupancy
_atom_site_disorder_assembly
_atom_site_disorder_group
P1 P 0.27360(6) 0.59059(3) 0.53366(6) 0.01710(13) Uani 1 1 d . . . . .
P2 P 0.38443(6) 0.47820(2) 0.68600(6) 0.01545(13) Uani 1 1 d . . . . .
P3 P 0.58223(6) 0.37883(3) 0.65403(6) 0.01744(13) Uani 1 1 d . . . . .
N1 N 0.4119(2) 0.54777(9) 0.6368(2) 0.0176(4) Uani 1 1 d . . . . .
N2 N 0.5852(2) 0.37947(10) 0.5002(2) 0.0210(4) Uani 1 1 d . . . . .
C1 C 0.5394(3) 0.43996(11) 0.7368(3) 0.0198(5) Uani 1 1 d . . . . .
H1 H 0.618(4) 0.4606(18) 0.797(3) 0.037(10) Uiso 1 1 d . . . . .
C2 C 0.3567(3) 0.62153(11) 0.4065(2) 0.0192(5) Uani 1 1 d . . . . .
H2A H 0.440600 0.646637 0.453356 0.023 Uiso 1 1 calc R U . . .
C3 C 0.2435(3) 0.66034(12) 0.3090(3) 0.0214(5) Uani 1 1 d . . . . .
H3A H 0.158265 0.635990 0.266088 0.026 Uiso 1 1 calc R U . . .
H3B H 0.213286 0.692418 0.360502 0.026 Uiso 1 1 calc R U . . .
C4 C 0.3023(3) 0.68742(12) 0.1992(3) 0.0233(5) Uani 1 1 d . . . . .
H4A H 0.225527 0.710128 0.135286 0.028 Uiso 1 1 calc R U . . .
H4B H 0.380687 0.715268 0.241426 0.028 Uiso 1 1 calc R U . . .
C5 C 0.3588(3) 0.63996(12) 0.1217(3) 0.0256(5) Uani 1 1 d . . . . .
H5A H 0.277645 0.616042 0.067604 0.031 Uiso 1 1 calc R U . . .
H5B H 0.405178 0.659269 0.058539 0.031 Uiso 1 1 calc R U . . .
C6 C 0.4666(3) 0.59934(12) 0.2170(3) 0.0238(5) Uani 1 1 d . . . . .
H6A H 0.493320 0.566873 0.164182 0.029 Uiso 1 1 calc R U . . .
H6B H 0.554442 0.622083 0.260529 0.029 Uiso 1 1 calc R U . . .
C7 C 0.4062(3) 0.57304(11) 0.3259(2) 0.0210(5) Uani 1 1 d . . . . .
H7A H 0.480554 0.548596 0.388168 0.025 Uiso 1 1 calc R U . . .
H7B H 0.324199 0.546985 0.283106 0.025 Uiso 1 1 calc R U . . .
C8 C 0.2706(3) 0.65523(11) 0.6467(3) 0.0200(5) Uani 1 1 d . . . . .
H8 H 0.291872 0.638161 0.739789 0.024 Uiso 1 1 calc R U . . .
C9 C 0.3812(3) 0.70512(11) 0.6573(3) 0.0211(5) Uani 1 1 d . . . . .
H9A H 0.478201 0.687806 0.675345 0.025 Uiso 1 1 calc R U . . .
H9B H 0.360163 0.726821 0.570454 0.025 Uiso 1 1 calc R U . . .
C10 C 0.3770(3) 0.74790(12) 0.7705(3) 0.0256(5) Uani 1 1 d . . . . .
H10A H 0.446071 0.780425 0.773562 0.031 Uiso 1 1 calc R U . . .
H10B H 0.405925 0.726857 0.858217 0.031 Uiso 1 1 calc R U . . .
C11 C 0.2269(3) 0.77380(13) 0.7490(3) 0.0291(6) Uani 1 1 d . . . . .
H11A H 0.225464 0.798892 0.827395 0.035 Uiso 1 1 calc R U . . .
H11B H 0.203133 0.799138 0.667331 0.035 Uiso 1 1 calc R U . . .
C12 C 0.1145(3) 0.72500(13) 0.7324(3) 0.0304(6) Uani 1 1 d . . . . .
H12A H 0.131204 0.702863 0.818337 0.036 Uiso 1 1 calc R U . . .
H12B H 0.018142 0.743153 0.712000 0.036 Uiso 1 1 calc R U . . .
C13 C 0.1194(3) 0.68210(12) 0.6191(3) 0.0252(5) Uani 1 1 d . . . . .
H13A H 0.094547 0.703323 0.531516 0.030 Uiso 1 1 calc R U . . .
H13B H 0.048447 0.650098 0.613559 0.030 Uiso 1 1 calc R U . . .
C14 C 0.5392(3) 0.57564(10) 0.7230(2) 0.0176(5) Uani 1 1 d . . . . .
C15 C 0.6544(2) 0.58995(12) 0.6727(2) 0.0196(4) Uani 1 1 d . . . . .
H15 H 0.651312 0.580088 0.582250 0.023 Uiso 1 1 calc R U . . .
C16 C 0.7731(3) 0.61854(12) 0.7547(3) 0.0214(5) Uani 1 1 d . . . . .
H16 H 0.850517 0.628282 0.719194 0.026 Uiso 1 1 calc R U . . .
C17 C 0.7818(3) 0.63343(12) 0.8889(3) 0.0218(5) Uani 1 1 d . . . . .
C18 C 0.6671(3) 0.61806(12) 0.9379(3) 0.0213(5) Uani 1 1 d . . . . .
H18 H 0.671076 0.627071 1.028979 0.026 Uiso 1 1 calc R U . . .
C19 C 0.5470(2) 0.58984(12) 0.8567(2) 0.0194(5) Uani 1 1 d . . . . .
H19 H 0.469692 0.580128 0.892331 0.023 Uiso 1 1 calc R U . . .
C20 C 0.9120(3) 0.66404(14) 0.9785(3) 0.0298(6) Uani 1 1 d . . . . .
H20A H 0.996861 0.639385 0.986384 0.045 Uiso 1 1 calc R U . . .
H20B H 0.898643 0.670245 1.068358 0.045 Uiso 1 1 calc R U . . .
H20C H 0.924962 0.702370 0.938883 0.045 Uiso 1 1 calc R U . . .
C21 C 0.2967(3) 0.48593(11) 0.8197(2) 0.0185(5) Uani 1 1 d . . . . .
C22 C 0.3608(3) 0.46231(11) 0.9469(3) 0.0213(5) Uani 1 1 d . . . . .
H22 H 0.450376 0.442592 0.963836 0.026 Uiso 1 1 calc R U . . .
C23 C 0.2941(3) 0.46752(13) 1.0493(3) 0.0251(5) Uani 1 1 d . . . . .
H23 H 0.339766 0.452610 1.137038 0.030 Uiso 1 1 calc R U . . .
C24 C 0.1610(3) 0.49443(12) 1.0239(3) 0.0255(5) Uani 1 1 d . . . . .
H24 H 0.114526 0.497018 1.093532 0.031 Uiso 1 1 calc R U . . .
C25 C 0.0954(3) 0.51768(12) 0.8963(3) 0.0239(5) Uani 1 1 d . . . . .
H25 H 0.003802 0.535778 0.878658 0.029 Uiso 1 1 calc R U . . .
C26 C 0.1639(3) 0.51434(12) 0.7953(3) 0.0211(5) Uani 1 1 d . . . . .
H26 H 0.120685 0.531377 0.709263 0.025 Uiso 1 1 calc R U . . .
C27 C 0.2563(3) 0.44045(11) 0.5512(2) 0.0184(5) Uani 1 1 d . . . . .
C28 C 0.1409(3) 0.41060(12) 0.5776(3) 0.0234(5) Uani 1 1 d . . . . .
H28 H 0.125605 0.412955 0.664621 0.028 Uiso 1 1 calc R U . . .
C29 C 0.0493(3) 0.37764(14) 0.4766(3) 0.0282(6) Uani 1 1 d . . . . .
H29 H -0.030247 0.358037 0.493960 0.034 Uiso 1 1 calc R U . . .
C30 C 0.0725(3) 0.37308(14) 0.3511(3) 0.0286(6) Uani 1 1 d . . . . .
H30 H 0.009296 0.350357 0.282078 0.034 Uiso 1 1 calc R U . . .
C31 C 0.1890(3) 0.40184(13) 0.3254(3) 0.0267(6) Uani 1 1 d . . . . .
H31 H 0.205327 0.398245 0.238983 0.032 Uiso 1 1 calc R U . . .
C32 C 0.2809(3) 0.43553(11) 0.4243(2) 0.0208(5) Uani 1 1 d . . . . .
H32 H 0.359996 0.455162 0.406269 0.025 Uiso 1 1 calc R U . . .
C33 C 0.6593(3) 0.42048(12) 0.4460(3) 0.0210(5) Uani 1 1 d . . . . .
C34 C 0.6400(3) 0.41984(13) 0.3051(3) 0.0244(5) Uani 1 1 d . . . . .
H34 H 0.575496 0.392019 0.251183 0.029 Uiso 1 1 calc R U . . .
C35 C 0.7124(3) 0.45867(13) 0.2431(3) 0.0262(5) Uani 1 1 d . . . . .
H35 H 0.696586 0.456442 0.147932 0.031 Uiso 1 1 calc R U . . .
C36 C 0.8075(3) 0.50077(12) 0.3160(3) 0.0246(5) Uani 1 1 d . . . . .
C37 C 0.8266(3) 0.50258(12) 0.4550(3) 0.0237(5) Uani 1 1 d . . . . .
H37 H 0.890070 0.531100 0.507602 0.028 Uiso 1 1 calc R U . . .
C38 C 0.7554(3) 0.46375(12) 0.5193(2) 0.0229(5) Uani 1 1 d . . . . .
H38 H 0.771665 0.466387 0.614491 0.028 Uiso 1 1 calc R U . . .
C39 C 0.8905(3) 0.54180(15) 0.2498(3) 0.0337(6) Uani 1 1 d . . . . .
H39A H 0.863270 0.582875 0.260711 0.051 Uiso 1 1 calc R U . . .
H39B H 0.868868 0.532357 0.153366 0.051 Uiso 1 1 calc R U . . .
H39C H 0.993365 0.536764 0.292511 0.051 Uiso 1 1 calc R U . . .
C40 C 0.4590(3) 0.31873(11) 0.6596(3) 0.0219(5) Uani 1 1 d . . . . .
C41 C 0.4306(3) 0.30520(12) 0.7815(3) 0.0263(6) Uani 1 1 d . . . . .
H41 H 0.473402 0.327978 0.859889 0.032 Uiso 1 1 calc R U . . .
C42 C 0.3395(3) 0.25830(14) 0.7890(4) 0.0339(7) Uani 1 1 d . . . . .
H42 H 0.321388 0.248719 0.872459 0.041 Uiso 1 1 calc R U . . .
C43 C 0.2758(3) 0.22579(14) 0.6735(4) 0.0371(7) Uani 1 1 d . . . . .
H43 H 0.213355 0.193962 0.677966 0.045 Uiso 1 1 calc R U . . .
C44 C 0.3026(3) 0.23952(13) 0.5519(4) 0.0335(7) Uani 1 1 d . . . . .
H44 H 0.257660 0.217427 0.473005 0.040 Uiso 1 1 calc R U . . .
C45 C 0.3955(3) 0.28566(12) 0.5449(3) 0.0268(6) Uani 1 1 d . . . . .
H45 H 0.415324 0.294457 0.461691 0.032 Uiso 1 1 calc R U . . .
C46 C 0.7562(3) 0.35611(11) 0.7644(3) 0.0203(5) Uani 1 1 d . . . . .
C47 C 0.8437(3) 0.32384(12) 0.7038(3) 0.0248(5) Uani 1 1 d . . . . .
H47 H 0.808383 0.312354 0.611791 0.030 Uiso 1 1 calc R U . . .
C48 C 0.9817(3) 0.30827(14) 0.7764(3) 0.0325(6) Uani 1 1 d . . . . .
H48 H 1.039944 0.285920 0.734107 0.039 Uiso 1 1 calc R U . . .
C49 C 1.0346(3) 0.32513(15) 0.9095(3) 0.0364(7) Uani 1 1 d . . . . .
H49 H 1.129883 0.315206 0.958539 0.044 Uiso 1 1 calc R U . . .
C50 C 0.9482(4) 0.35668(17) 0.9719(3) 0.0387(7) Uani 1 1 d . . . . .
H50 H 0.984175 0.368022 1.063983 0.046 Uiso 1 1 calc R U . . .
C51 C 0.8091(3) 0.37171(15) 0.9000(3) 0.0306(6) Uani 1 1 d . . . . .
H51 H 0.749917 0.392725 0.943569 0.037 Uiso 1 1 calc R U . . .

loop_
_atom_site_aniso_label
_atom_site_aniso_U_11
_atom_site_aniso_U_22
_atom_site_aniso_U_33
_atom_site_aniso_U_23
_atom_site_aniso_U_13
_atom_site_aniso_U_12
P1 0.0166(3) 0.0158(3) 0.0196(3) 0.0018(2) 0.0062(2) -0.0002(2)
P2 0.0159(3) 0.0140(3) 0.0178(3) 0.0000(2) 0.0070(2) 0.0001(2)
P3 0.0170(3) 0.0151(3) 0.0219(3) -0.0005(2) 0.0081(2) 0.0012(2)
N1 0.0166(9) 0.0170(10) 0.0201(9) 0.0000(7) 0.0066(8) -0.0018(8)
N2 0.0208(10) 0.0202(10) 0.0237(10) -0.0026(9) 0.0088(8) 0.0005(8)
C1 0.0180(11) 0.0184(12) 0.0231(12) -0.0009(9) 0.0060(9) -0.0010(9)
C2 0.0195(11) 0.0191(12) 0.0196(11) 0.0004(9) 0.0064(9) -0.0014(9)
C3 0.0201(12) 0.0210(12) 0.0240(12) 0.0036(10) 0.0074(9) 0.0001(9)
C4 0.0264(12) 0.0204(13) 0.0238(12) 0.0034(10) 0.0078(10) -0.0013(10)
C5 0.0322(14) 0.0247(14) 0.0213(12) 0.0023(10) 0.0097(11) -0.0026(11)
C6 0.0265(12) 0.0226(13) 0.0245(12) -0.0008(10) 0.0108(10) -0.0016(10)
C7 0.0243(12) 0.0186(12) 0.0205(11) 0.0001(9) 0.0071(9) 0.0000(9)
C8 0.0200(12) 0.0175(11) 0.0249(12) 0.0017(9) 0.0101(9) 0.0015(9)
C9 0.0210(12) 0.0169(12) 0.0270(12) 0.0006(9) 0.0094(10) 0.0003(9)
C10 0.0268(13) 0.0201(13) 0.0300(13) -0.0006(10) 0.0081(11) 0.0023(10)
C11 0.0318(15) 0.0205(13) 0.0370(15) -0.0021(11) 0.0129(12) 0.0067(11)
C12 0.0298(14) 0.0260(14) 0.0410(15) 0.0020(12) 0.0191(12) 0.0078(11)
C13 0.0200(12) 0.0211(13) 0.0373(15) 0.0032(11) 0.0126(11) 0.0032(10)
C14 0.0176(11) 0.0137(11) 0.0219(11) 0.0007(8) 0.0062(9) 0.0014(8)
C15 0.0206(11) 0.0193(11) 0.0206(11) 0.0006(10) 0.0087(9) 0.0025(10)
C16 0.0171(11) 0.0214(12) 0.0270(12) 0.0037(10) 0.0084(10) -0.0001(9)
C17 0.0198(11) 0.0172(12) 0.0272(13) 0.0003(9) 0.0045(10) -0.0013(9)
C18 0.0237(12) 0.0195(12) 0.0210(11) -0.0024(9) 0.0068(10) -0.0004(10)
C19 0.0202(11) 0.0176(11) 0.0221(11) 0.0010(10) 0.0088(9) 0.0003(10)
C20 0.0239(13) 0.0334(16) 0.0309(14) -0.0052(11) 0.0054(11) -0.0079(11)
C21 0.0202(11) 0.0155(11) 0.0212(11) -0.0024(9) 0.0079(9) -0.0027(9)
C22 0.0222(12) 0.0195(12) 0.0239(12) 0.0005(9) 0.0091(10) 0.0005(9)
C23 0.0278(13) 0.0279(14) 0.0216(11) 0.0030(10) 0.0101(10) -0.0018(10)
C24 0.0270(12) 0.0275(14) 0.0262(12) -0.0033(10) 0.0145(10) -0.0021(10)
C25 0.0219(12) 0.0226(13) 0.0301(13) -0.0014(11) 0.0118(10) 0.0011(10)
C26 0.0214(11) 0.0188(12) 0.0235(12) -0.0011(10) 0.0070(9) 0.0009(9)
C27 0.0182(11) 0.0149(11) 0.0215(11) -0.0006(9) 0.0044(9) -0.0007(9)
C28 0.0246(12) 0.0222(13) 0.0265(12) -0.0036(10) 0.0123(10) -0.0032(10)
C29 0.0241(12) 0.0289(14) 0.0338(14) -0.0047(12) 0.0116(10) -0.0104(11)
C30 0.0316(13) 0.0259(14) 0.0263(13) -0.0040(11) 0.0047(11) -0.0110(11)
C31 0.0343(14) 0.0259(14) 0.0198(12) 0.0018(10) 0.0074(11) -0.0061(11)
C32 0.0232(11) 0.0181(12) 0.0218(11) 0.0021(9) 0.0073(10) -0.0027(9)
C33 0.0211(11) 0.0186(12) 0.0245(12) 0.0006(10) 0.0085(10) 0.0043(9)
C34 0.0239(12) 0.0249(13) 0.0239(12) -0.0030(10) 0.0059(10) 0.0020(10)
C35 0.0268(13) 0.0304(14) 0.0218(12) 0.0018(10) 0.0076(10) 0.0047(11)
C36 0.0216(12) 0.0249(14) 0.0290(13) 0.0066(10) 0.0102(10) 0.0053(10)
C37 0.0214(12) 0.0230(13) 0.0274(12) 0.0001(10) 0.0077(10) -0.0021(10)
C38 0.0233(12) 0.0257(13) 0.0205(11) 0.0004(10) 0.0073(10) 0.0009(10)
C39 0.0342(15) 0.0367(17) 0.0336(15) 0.0082(13) 0.0150(12) -0.0015(13)
C40 0.0176(11) 0.0155(11) 0.0344(14) 0.0018(10) 0.0100(10) 0.0026(9)
C41 0.0245(13) 0.0198(13) 0.0388(15) 0.0025(11) 0.0159(12) 0.0032(10)
C42 0.0306(15) 0.0226(14) 0.0570(19) 0.0087(13) 0.0262(14) 0.0046(11)
C43 0.0238(13) 0.0194(13) 0.072(2) 0.0032(14) 0.0193(14) 0.0008(11)
C44 0.0240(13) 0.0216(14) 0.0522(18) -0.0042(12) 0.0061(12) -0.0012(11)
C45 0.0232(13) 0.0181(13) 0.0380(15) -0.0015(11) 0.0068(11) 0.0028(10)
C46 0.0195(11) 0.0183(12) 0.0249(12) 0.0035(9) 0.0090(10) 0.0006(9)
C47 0.0246(12) 0.0203(13) 0.0319(14) 0.0015(10) 0.0120(11) 0.0012(10)
C48 0.0222(13) 0.0317(16) 0.0463(17) 0.0036(13) 0.0137(12) 0.0069(11)
C49 0.0220(13) 0.0374(18) 0.0466(18) 0.0105(14) 0.0042(12) 0.0055(12)
C50 0.0334(15) 0.051(2) 0.0269(14) 0.0042(13) 0.0006(12) 0.0062(14)
C51 0.0270(13) 0.0374(16) 0.0270(13) 0.0019(12) 0.0066(11) 0.0088(12)

_geom_special_details            
;
 All esds (except the esd in the dihedral angle between two l.s. planes)
 are estimated using the full covariance matrix.  The cell esds are taken
 into account individually in the estimation of esds in distances, angles
 and torsion angles; correlations between esds in cell parameters are only
 used when they are defined by crystal symmetry.  An approximate (isotropic)
 treatment of cell esds is used for estimating esds involving l.s. planes.
;

loop_
_geom_bond_atom_site_label_1
_geom_bond_atom_site_label_2
_geom_bond_distance
_geom_bond_site_symmetry_2
_geom_bond_publ_flag
P1 N1 1.754(2) . ?
P1 C2 1.857(2) . ?
P1 C8 1.873(3) . ?
P2 C1 1.688(3) . ?
P2 N1 1.695(2) . ?
P2 C27 1.800(2) . ?
P2 C21 1.820(2) . ?
P3 N2 1.593(2) . ?
P3 C1 1.733(3) . ?
P3 C40 1.822(3) . ?
P3 C46 1.829(3) . ?
N1 C14 1.450(3) . ?
N2 C33 1.383(3) . ?
C1 H1 0.96(4) . ?
C2 C7 1.530(3) . ?
C2 C3 1.540(3) . ?
C2 H2A 1.0000 . ?
C3 C4 1.530(3) . ?
C3 H3A 0.9900 . ?
C3 H3B 0.9900 . ?
C4 C5 1.528(4) . ?
C4 H4A 0.9900 . ?
C4 H4B 0.9900 . ?
C5 C6 1.527(4) . ?
C5 H5A 0.9900 . ?
C5 H5B 0.9900 . ?
C6 C7 1.525(3) . ?
C6 H6A 0.9900 . ?
C6 H6B 0.9900 . ?
C7 H7A 0.9900 . ?
C7 H7B 0.9900 . ?
C8 C9 1.540(3) . ?
C8 C13 1.541(3) . ?
C8 H8 1.0000 . ?
C9 C10 1.524(4) . ?
C9 H9A 0.9900 . ?
C9 H9B 0.9900 . ?
C10 C11 1.529(4) . ?
C10 H10A 0.9900 . ?
C10 H10B 0.9900 . ?
C11 C12 1.528(4) . ?
C11 H11A 0.9900 . ?
C11 H11B 0.9900 . ?
C12 C13 1.528(4) . ?
C12 H12A 0.9900 . ?
C12 H12B 0.9900 . ?
C13 H13A 0.9900 . ?
C13 H13B 0.9900 . ?
C14 C19 1.395(3) . ?
C14 C15 1.397(3) . ?
C15 C16 1.385(4) . ?
C15 H15 0.9500 . ?
C16 C17 1.402(4) . ?
C16 H16 0.9500 . ?
C17 C18 1.391(4) . ?
C17 C20 1.510(4) . ?
C18 C19 1.387(4) . ?
C18 H18 0.9500 . ?
C19 H19 0.9500 . ?
C20 H20A 0.9800 . ?
C20 H20B 0.9800 . ?
C20 H20C 0.9800 . ?
C21 C22 1.391(3) . ?
C21 C26 1.400(3) . ?
C22 C23 1.389(4) . ?
C22 H22 0.9500 . ?
C23 C24 1.387(4) . ?
C23 H23 0.9500 . ?
C24 C25 1.393(4) . ?
C24 H24 0.9500 . ?
C25 C26 1.385(4) . ?
C25 H25 0.9500 . ?
C26 H26 0.9500 . ?
C27 C32 1.397(3) . ?
C27 C28 1.399(4) . ?
C28 C29 1.383(4) . ?
C28 H28 0.9500 . ?
C29 C30 1.378(4) . ?
C29 H29 0.9500 . ?
C30 C31 1.393(4) . ?
C30 H30 0.9500 . ?
C31 C32 1.381(4) . ?
C31 H31 0.9500 . ?
C32 H32 0.9500 . ?
C33 C34 1.410(4) . ?
C33 C38 1.416(4) . ?
C34 C35 1.387(4) . ?
C34 H34 0.9500 . ?
C35 C36 1.391(4) . ?
C35 H35 0.9500 . ?
C36 C37 1.392(4) . ?
C36 C39 1.511(4) . ?
C37 C38 1.394(4) . ?
C37 H37 0.9500 . ?
C38 H38 0.9500 . ?
C39 H39A 0.9800 . ?
C39 H39B 0.9800 . ?
C39 H39C 0.9800 . ?
C40 C45 1.388(4) . ?
C40 C41 1.393(4) . ?
C41 C42 1.397(4) . ?
C41 H41 0.9500 . ?
C42 C43 1.388(5) . ?
C42 H42 0.9500 . ?
C43 C44 1.384(5) . ?
C43 H43 0.9500 . ?
C44 C45 1.394(4) . ?
C44 H44 0.9500 . ?
C45 H45 0.9500 . ?
C46 C47 1.392(4) . ?
C46 C51 1.393(4) . ?
C47 C48 1.387(4) . ?
C47 H47 0.9500 . ?
C48 C49 1.377(5) . ?
C48 H48 0.9500 . ?
C49 C50 1.388(5) . ?
C49 H49 0.9500 . ?
C50 C51 1.391(4) . ?
C50 H50 0.9500 . ?
C51 H51 0.9500 . ?

loop_
_geom_angle_atom_site_label_1
_geom_angle_atom_site_label_2
_geom_angle_atom_site_label_3
_geom_angle
_geom_angle_site_symmetry_1
_geom_angle_site_symmetry_3
_geom_angle_publ_flag
N1 P1 C2 102.93(10) . . ?
N1 P1 C8 101.29(11) . . ?
C2 P1 C8 103.34(11) . . ?
C1 P2 N1 111.43(11) . . ?
C1 P2 C27 111.24(12) . . ?
N1 P2 C27 109.98(11) . . ?
C1 P2 C21 112.39(12) . . ?
N1 P2 C21 106.47(11) . . ?
C27 P2 C21 105.03(11) . . ?
N2 P3 C1 123.76(12) . . ?
N2 P3 C40 103.45(12) . . ?
C1 P3 C40 109.13(12) . . ?
N2 P3 C46 110.49(11) . . ?
C1 P3 C46 103.04(12) . . ?
C40 P3 C46 105.89(12) . . ?
C14 N1 P2 113.49(15) . . ?
C14 N1 P1 120.70(16) . . ?
P2 N1 P1 122.28(12) . . ?
C33 N2 P3 124.30(18) . . ?
P2 C1 P3 124.84(15) . . ?
P2 C1 H1 116(2) . . ?
P3 C1 H1 117(2) . . ?
C7 C2 C3 109.2(2) . . ?
C7 C2 P1 112.19(17) . . ?
C3 C2 P1 107.56(16) . . ?
C7 C2 H2A 109.3 . . ?
C3 C2 H2A 109.3 . . ?
P1 C2 H2A 109.3 . . ?
C4 C3 C2 111.3(2) . . ?
C4 C3 H3A 109.4 . . ?
C2 C3 H3A 109.4 . . ?
C4 C3 H3B 109.4 . . ?
C2 C3 H3B 109.4 . . ?
H3A C3 H3B 108.0 . . ?
C5 C4 C3 111.7(2) . . ?
C5 C4 H4A 109.3 . . ?
C3 C4 H4A 109.3 . . ?
C5 C4 H4B 109.3 . . ?
C3 C4 H4B 109.3 . . ?
H4A C4 H4B 108.0 . . ?
C6 C5 C4 111.6(2) . . ?
C6 C5 H5A 109.3 . . ?
C4 C5 H5A 109.3 . . ?
C6 C5 H5B 109.3 . . ?
C4 C5 H5B 109.3 . . ?
H5A C5 H5B 108.0 . . ?
C7 C6 C5 111.8(2) . . ?
C7 C6 H6A 109.3 . . ?
C5 C6 H6A 109.3 . . ?
C7 C6 H6B 109.3 . . ?
C5 C6 H6B 109.3 . . ?
H6A C6 H6B 107.9 . . ?
C6 C7 C2 111.4(2) . . ?
C6 C7 H7A 109.4 . . ?
C2 C7 H7A 109.4 . . ?
C6 C7 H7B 109.4 . . ?
C2 C7 H7B 109.4 . . ?
H7A C7 H7B 108.0 . . ?
C9 C8 C13 109.6(2) . . ?
C9 C8 P1 118.85(17) . . ?
C13 C8 P1 111.83(18) . . ?
C9 C8 H8 105.1 . . ?
C13 C8 H8 105.1 . . ?
P1 C8 H8 105.1 . . ?
C10 C9 C8 110.5(2) . . ?
C10 C9 H9A 109.5 . . ?
C8 C9 H9A 109.5 . . ?
C10 C9 H9B 109.5 . . ?
C8 C9 H9B 109.5 . . ?
H9A C9 H9B 108.1 . . ?
C9 C10 C11 111.1(2) . . ?
C9 C10 H10A 109.4 . . ?
C11 C10 H10A 109.4 . . ?
C9 C10 H10B 109.4 . . ?
C11 C10 H10B 109.4 . . ?
H10A C10 H10B 108.0 . . ?
C12 C11 C10 111.4(2) . . ?
C12 C11 H11A 109.4 . . ?
C10 C11 H11A 109.4 . . ?
C12 C11 H11B 109.4 . . ?
C10 C11 H11B 109.4 . . ?
H11A C11 H11B 108.0 . . ?
C13 C12 C11 111.6(2) . . ?
C13 C12 H12A 109.3 . . ?
C11 C12 H12A 109.3 . . ?
C13 C12 H12B 109.3 . . ?
C11 C12 H12B 109.3 . . ?
H12A C12 H12B 108.0 . . ?
C12 C13 C8 109.9(2) . . ?
C12 C13 H13A 109.7 . . ?
C8 C13 H13A 109.7 . . ?
C12 C13 H13B 109.7 . . ?
C8 C13 H13B 109.7 . . ?
H13A C13 H13B 108.2 . . ?
C19 C14 C15 119.0(2) . . ?
C19 C14 N1 120.4(2) . . ?
C15 C14 N1 120.6(2) . . ?
C16 C15 C14 120.0(2) . . ?
C16 C15 H15 120.0 . . ?
C14 C15 H15 120.0 . . ?
C15 C16 C17 121.6(2) . . ?
C15 C16 H16 119.2 . . ?
C17 C16 H16 119.2 . . ?
C18 C17 C16 117.7(2) . . ?
C18 C17 C20 120.8(2) . . ?
C16 C17 C20 121.5(2) . . ?
C19 C18 C17 121.4(2) . . ?
C19 C18 H18 119.3 . . ?
C17 C18 H18 119.3 . . ?
C18 C19 C14 120.4(2) . . ?
C18 C19 H19 119.8 . . ?
C14 C19 H19 119.8 . . ?
C17 C20 H20A 109.5 . . ?
C17 C20 H20B 109.5 . . ?
H20A C20 H20B 109.5 . . ?
C17 C20 H20C 109.5 . . ?
H20A C20 H20C 109.5 . . ?
H20B C20 H20C 109.5 . . ?
C22 C21 C26 119.5(2) . . ?
C22 C21 P2 119.66(19) . . ?
C26 C21 P2 120.79(19) . . ?
C23 C22 C21 120.1(2) . . ?
C23 C22 H22 119.9 . . ?
C21 C22 H22 119.9 . . ?
C24 C23 C22 120.2(2) . . ?
C24 C23 H23 119.9 . . ?
C22 C23 H23 119.9 . . ?
C23 C24 C25 120.0(2) . . ?
C23 C24 H24 120.0 . . ?
C25 C24 H24 120.0 . . ?
C26 C25 C24 119.9(2) . . ?
C26 C25 H25 120.1 . . ?
C24 C25 H25 120.1 . . ?
C25 C26 C21 120.2(2) . . ?
C25 C26 H26 119.9 . . ?
C21 C26 H26 119.9 . . ?
C32 C27 C28 119.9(2) . . ?
C32 C27 P2 119.80(19) . . ?
C28 C27 P2 119.89(19) . . ?
C29 C28 C27 119.8(2) . . ?
C29 C28 H28 120.1 . . ?
C27 C28 H28 120.1 . . ?
C30 C29 C28 120.4(2) . . ?
C30 C29 H29 119.8 . . ?
C28 C29 H29 119.8 . . ?
C29 C30 C31 119.9(2) . . ?
C29 C30 H30 120.0 . . ?
C31 C30 H30 120.0 . . ?
C32 C31 C30 120.6(2) . . ?
C32 C31 H31 119.7 . . ?
C30 C31 H31 119.7 . . ?
C31 C32 C27 119.3(2) . . ?
C31 C32 H32 120.3 . . ?
C27 C32 H32 120.3 . . ?
N2 C33 C34 118.3(2) . . ?
N2 C33 C38 126.0(2) . . ?
C34 C33 C38 115.7(2) . . ?
C35 C34 C33 121.9(3) . . ?
C35 C34 H34 119.0 . . ?
C33 C34 H34 119.0 . . ?
C34 C35 C36 122.0(2) . . ?
C34 C35 H35 119.0 . . ?
C36 C35 H35 119.0 . . ?
C35 C36 C37 117.0(2) . . ?
C35 C36 C39 122.3(3) . . ?
C37 C36 C39 120.8(3) . . ?
C36 C37 C38 121.9(2) . . ?
C36 C37 H37 119.0 . . ?
C38 C37 H37 119.0 . . ?
C37 C38 C33 121.5(2) . . ?
C37 C38 H38 119.3 . . ?
C33 C38 H38 119.3 . . ?
C36 C39 H39A 109.5 . . ?
C36 C39 H39B 109.5 . . ?
H39A C39 H39B 109.5 . . ?
C36 C39 H39C 109.5 . . ?
H39A C39 H39C 109.5 . . ?
H39B C39 H39C 109.5 . . ?
C45 C40 C41 119.7(3) . . ?
C45 C40 P3 121.0(2) . . ?
C41 C40 P3 119.3(2) . . ?
C40 C41 C42 120.3(3) . . ?
C40 C41 H41 119.9 . . ?
C42 C41 H41 119.9 . . ?
C43 C42 C41 119.5(3) . . ?
C43 C42 H42 120.2 . . ?
C41 C42 H42 120.2 . . ?
C44 C43 C42 120.3(3) . . ?
C44 C43 H43 119.8 . . ?
C42 C43 H43 119.8 . . ?
C43 C44 C45 120.2(3) . . ?
C43 C44 H44 119.9 . . ?
C45 C44 H44 119.9 . . ?
C40 C45 C44 119.9(3) . . ?
C40 C45 H45 120.0 . . ?
C44 C45 H45 120.0 . . ?
C47 C46 C51 118.7(2) . . ?
C47 C46 P3 116.3(2) . . ?
C51 C46 P3 124.8(2) . . ?
C48 C47 C46 120.8(3) . . ?
C48 C47 H47 119.6 . . ?
C46 C47 H47 119.6 . . ?
C49 C48 C47 120.2(3) . . ?
C49 C48 H48 119.9 . . ?
C47 C48 H48 119.9 . . ?
C48 C49 C50 119.8(3) . . ?
C48 C49 H49 120.1 . . ?
C50 C49 H49 120.1 . . ?
C49 C50 C51 120.2(3) . . ?
C49 C50 H50 119.9 . . ?
C51 C50 H50 119.9 . . ?
C50 C51 C46 120.3(3) . . ?
C50 C51 H51 119.8 . . ?
C46 C51 H51 119.8 . . ?

loop_
_geom_torsion_atom_site_label_1
_geom_torsion_atom_site_label_2
_geom_torsion_atom_site_label_3
_geom_torsion_atom_site_label_4
_geom_torsion
_geom_torsion_site_symmetry_1
_geom_torsion_site_symmetry_2
_geom_torsion_site_symmetry_3
_geom_torsion_site_symmetry_4
_geom_torsion_publ_flag
C1 P2 N1 C14 -40.6(2) . . . . ?
C27 P2 N1 C14 -164.40(16) . . . . ?
C21 P2 N1 C14 82.32(18) . . . . ?
C1 P2 N1 P1 160.53(14) . . . . ?
C27 P2 N1 P1 36.69(17) . . . . ?
C21 P2 N1 P1 -76.59(15) . . . . ?
C2 P1 N1 C14 68.2(2) . . . . ?
C8 P1 N1 C14 -38.5(2) . . . . ?
C2 P1 N1 P2 -134.36(14) . . . . ?
C8 P1 N1 P2 118.95(14) . . . . ?
C1 P3 N2 C33 51.8(3) . . . . ?
C40 P3 N2 C33 176.2(2) . . . . ?
C46 P3 N2 C33 -70.8(2) . . . . ?
N1 P2 C1 P3 -113.37(17) . . . . ?
C27 P2 C1 P3 9.7(2) . . . . ?
C21 P2 C1 P3 127.21(17) . . . . ?
N2 P3 C1 P2 57.4(2) . . . . ?
C40 P3 C1 P2 -64.5(2) . . . . ?
C46 P3 C1 P2 -176.68(16) . . . . ?
N1 P1 C2 C7 59.76(18) . . . . ?
C8 P1 C2 C7 164.88(17) . . . . ?
N1 P1 C2 C3 179.88(16) . . . . ?
C8 P1 C2 C3 -75.00(19) . . . . ?
C7 C2 C3 C4 -57.5(3) . . . . ?
P1 C2 C3 C4 -179.48(18) . . . . ?
C2 C3 C4 C5 55.7(3) . . . . ?
C3 C4 C5 C6 -53.0(3) . . . . ?
C4 C5 C6 C7 53.3(3) . . . . ?
C5 C6 C7 C2 -56.3(3) . . . . ?
C3 C2 C7 C6 57.8(3) . . . . ?
P1 C2 C7 C6 176.90(17) . . . . ?
N1 P1 C8 C9 80.9(2) . . . . ?
C2 P1 C8 C9 -25.5(2) . . . . ?
N1 P1 C8 C13 -149.78(18) . . . . ?
C2 P1 C8 C13 103.85(19) . . . . ?
C13 C8 C9 C10 59.0(3) . . . . ?
P1 C8 C9 C10 -170.66(18) . . . . ?
C8 C9 C10 C11 -57.0(3) . . . . ?
C9 C10 C11 C12 54.6(3) . . . . ?
C10 C11 C12 C13 -54.8(3) . . . . ?
C11 C12 C13 C8 56.8(3) . . . . ?
C9 C8 C13 C12 -58.5(3) . . . . ?
P1 C8 C13 C12 167.46(18) . . . . ?
P2 N1 C14 C19 -66.6(3) . . . . ?
P1 N1 C14 C19 92.7(2) . . . . ?
P2 N1 C14 C15 114.9(2) . . . . ?
P1 N1 C14 C15 -85.8(3) . . . . ?
C19 C14 C15 C16 -0.9(4) . . . . ?
N1 C14 C15 C16 177.6(2) . . . . ?
C14 C15 C16 C17 0.4(4) . . . . ?
C15 C16 C17 C18 0.5(4) . . . . ?
C15 C16 C17 C20 179.4(3) . . . . ?
C16 C17 C18 C19 -1.0(4) . . . . ?
C20 C17 C18 C19 -179.9(3) . . . . ?
C17 C18 C19 C14 0.6(4) . . . . ?
C15 C14 C19 C18 0.4(4) . . . . ?
N1 C14 C19 C18 -178.1(2) . . . . ?
C1 P2 C21 C22 1.2(2) . . . . ?
N1 P2 C21 C22 -121.1(2) . . . . ?
C27 P2 C21 C22 122.3(2) . . . . ?
C1 P2 C21 C26 -177.5(2) . . . . ?
N1 P2 C21 C26 60.2(2) . . . . ?
C27 P2 C21 C26 -56.4(2) . . . . ?
C26 C21 C22 C23 -0.7(4) . . . . ?
P2 C21 C22 C23 -179.4(2) . . . . ?
C21 C22 C23 C24 2.3(4) . . . . ?
C22 C23 C24 C25 -1.6(4) . . . . ?
C23 C24 C25 C26 -0.6(4) . . . . ?
C24 C25 C26 C21 2.1(4) . . . . ?
C22 C21 C26 C25 -1.5(4) . . . . ?
P2 C21 C26 C25 177.2(2) . . . . ?
C1 P2 C27 C32 -68.1(2) . . . . ?
N1 P2 C27 C32 55.8(2) . . . . ?
C21 P2 C27 C32 170.0(2) . . . . ?
C1 P2 C27 C28 104.9(2) . . . . ?
N1 P2 C27 C28 -131.2(2) . . . . ?
C21 P2 C27 C28 -17.0(2) . . . . ?
C32 C27 C28 C29 -1.8(4) . . . . ?
P2 C27 C28 C29 -174.8(2) . . . . ?
C27 C28 C29 C30 1.3(4) . . . . ?
C28 C29 C30 C31 -0.1(5) . . . . ?
C29 C30 C31 C32 -0.7(5) . . . . ?
C30 C31 C32 C27 0.2(4) . . . . ?
C28 C27 C32 C31 1.1(4) . . . . ?
P2 C27 C32 C31 174.0(2) . . . . ?
P3 N2 C33 C34 -173.11(19) . . . . ?
P3 N2 C33 C38 7.3(4) . . . . ?
N2 C33 C34 C35 -178.7(2) . . . . ?
C38 C33 C34 C35 0.9(4) . . . . ?
C33 C34 C35 C36 -0.5(4) . . . . ?
C34 C35 C36 C37 -0.3(4) . . . . ?
C34 C35 C36 C39 177.9(3) . . . . ?
C35 C36 C37 C38 0.7(4) . . . . ?
C39 C36 C37 C38 -177.6(3) . . . . ?
C36 C37 C38 C33 -0.2(4) . . . . ?
N2 C33 C38 C37 179.0(2) . . . . ?
C34 C33 C38 C37 -0.6(4) . . . . ?
N2 P3 C40 C45 1.0(2) . . . . ?
C1 P3 C40 C45 134.5(2) . . . . ?
C46 P3 C40 C45 -115.2(2) . . . . ?
N2 P3 C40 C41 179.8(2) . . . . ?
C1 P3 C40 C41 -46.8(2) . . . . ?
C46 P3 C40 C41 63.5(2) . . . . ?
C45 C40 C41 C42 0.5(4) . . . . ?
P3 C40 C41 C42 -178.3(2) . . . . ?
C40 C41 C42 C43 -1.0(4) . . . . ?
C41 C42 C43 C44 0.3(4) . . . . ?
C42 C43 C44 C45 0.8(4) . . . . ?
C41 C40 C45 C44 0.6(4) . . . . ?
P3 C40 C45 C44 179.4(2) . . . . ?
C43 C44 C45 C40 -1.3(4) . . . . ?
N2 P3 C46 C47 -21.9(2) . . . . ?
C1 P3 C46 C47 -156.0(2) . . . . ?
C40 P3 C46 C47 89.4(2) . . . . ?
N2 P3 C46 C51 154.0(2) . . . . ?
C1 P3 C46 C51 20.0(3) . . . . ?
C40 P3 C46 C51 -94.6(3) . . . . ?
C51 C46 C47 C48 -1.0(4) . . . . ?
P3 C46 C47 C48 175.2(2) . . . . ?
C46 C47 C48 C49 -0.6(4) . . . . ?
C47 C48 C49 C50 1.4(5) . . . . ?
C48 C49 C50 C51 -0.6(5) . . . . ?
C49 C50 C51 C46 -1.0(5) . . . . ?
C47 C46 C51 C50 1.8(5) . . . . ?
P3 C46 C51 C50 -174.1(3) . . . . ?

_refine_diff_density_max         0.332
_refine_diff_density_min         -0.308
_refine_diff_density_rms         0.049

_shelx_res_file                  
;
TITL sl-025_a.res in P2(1)
    SL-025.res
    created by SHELXL-2018/3 at 11:33:37 on 17-Nov-2022
REM Old TITL SL-025 in P2(1)
REM SHELXT solution in P2(1): R1 0.086, Rweak 0.034, Alpha 0.007
REM <I/s> 0.692 for 13 systematic absences, Orientation as input
REM Flack x = 0.008 ( 0.036 ) from 4015 Parsons' quotients
REM Formula found by SHELXT: C34 N3 P3
CELL 1.54184 9.724 22.5867 10.3002 90 106.207 90
ZERR 2 0.0001 0.0001 0.0001 0 0.001 0
LATT -1
SYMM -X,0.5+Y,-Z
SFAC C H N P
UNIT 102 114 4 6

L.S. 10
PLAN  10
CONF
BOND
list 4
MORE -1
BOND $H
fmap 2 53
acta
OMIT 0 18 1
OMIT 0 19 2
OMIT 0 20 0
OMIT -1 19 1
OMIT 0 11 4
OMIT 0 19 1
OMIT 1 12 3
temp -173
REM <olex2.extras>
REM <HklSrc "%.\\SL-025.hkl">
REM </olex2.extras>

WGHT    0.054100    0.578000
FVAR       0.58096
P1    4    0.273602    0.590593    0.533658    11.00000    0.01659    0.01577 =
         0.01964    0.00181    0.00621   -0.00020
P2    4    0.384431    0.478201    0.685999    11.00000    0.01594    0.01398 =
         0.01780   -0.00001    0.00696    0.00013
P3    4    0.582229    0.378833    0.654025    11.00000    0.01696    0.01511 =
         0.02186   -0.00048    0.00808    0.00117
N1    3    0.411925    0.547767    0.636838    11.00000    0.01660    0.01703 =
         0.02009    0.00004    0.00665   -0.00175
N2    3    0.585238    0.379474    0.500205    11.00000    0.02076    0.02018 =
         0.02366   -0.00262    0.00880    0.00052
C1    1    0.539387    0.439955    0.736796    11.00000    0.01798    0.01845 =
         0.02307   -0.00089    0.00596   -0.00098
H1    2    0.618140    0.460551    0.797363    11.00000    0.03664
C2    1    0.356725    0.621526    0.406516    11.00000    0.01949    0.01915 =
         0.01960    0.00040    0.00639   -0.00141
AFIX  13
H2A   2    0.440600    0.646637    0.453356    11.00000   -1.20000
AFIX   0
C3    1    0.243496    0.660341    0.308962    11.00000    0.02009    0.02096 =
         0.02395    0.00359    0.00745    0.00006
AFIX  23
H3A   2    0.158265    0.635990    0.266088    11.00000   -1.20000
H3B   2    0.213286    0.692418    0.360502    11.00000   -1.20000
AFIX   0
C4    1    0.302339    0.687421    0.199229    11.00000    0.02639    0.02036 =
         0.02376    0.00343    0.00779   -0.00132
AFIX  23
H4A   2    0.225527    0.710128    0.135286    11.00000   -1.20000
H4B   2    0.380687    0.715268    0.241426    11.00000   -1.20000
AFIX   0
C5    1    0.358833    0.639963    0.121698    11.00000    0.03216    0.02474 =
         0.02132    0.00230    0.00974   -0.00259
AFIX  23
H5A   2    0.277645    0.616042    0.067604    11.00000   -1.20000
H5B   2    0.405178    0.659269    0.058539    11.00000   -1.20000
AFIX   0
C6    1    0.466638    0.599341    0.217019    11.00000    0.02654    0.02263 =
         0.02446   -0.00083    0.01082   -0.00165
AFIX  23
H6A   2    0.493320    0.566873    0.164182    11.00000   -1.20000
H6B   2    0.554442    0.622083    0.260529    11.00000   -1.20000
AFIX   0
C7    1    0.406167    0.573043    0.325946    11.00000    0.02430    0.01862 =
         0.02052    0.00005    0.00713   -0.00003
AFIX  23
H7A   2    0.480554    0.548596    0.388168    11.00000   -1.20000
H7B   2    0.324199    0.546985    0.283106    11.00000   -1.20000
AFIX   0
C8    1    0.270567    0.655234    0.646706    11.00000    0.02001    0.01746 =
         0.02487    0.00166    0.01014    0.00152
AFIX  13
H8    2    0.291872    0.638161    0.739789    11.00000   -1.20000
AFIX   0
C9    1    0.381152    0.705118    0.657293    11.00000    0.02100    0.01689 =
         0.02696    0.00065    0.00935    0.00031
AFIX  23
H9A   2    0.478201    0.687806    0.675345    11.00000   -1.20000
H9B   2    0.360163    0.726821    0.570454    11.00000   -1.20000
AFIX   0
C10   1    0.376969    0.747905    0.770471    11.00000    0.02681    0.02012 =
         0.02998   -0.00059    0.00815    0.00234
AFIX  23
H10A  2    0.446071    0.780425    0.773562    11.00000   -1.20000
H10B  2    0.405925    0.726857    0.858217    11.00000   -1.20000
AFIX   0
C11   1    0.226946    0.773796    0.748997    11.00000    0.03182    0.02048 =
         0.03696   -0.00215    0.01294    0.00671
AFIX  23
H11A  2    0.225464    0.798892    0.827395    11.00000   -1.20000
H11B  2    0.203133    0.799138    0.667331    11.00000   -1.20000
AFIX   0
C12   1    0.114489    0.725003    0.732377    11.00000    0.02978    0.02598 =
         0.04099    0.00199    0.01910    0.00784
AFIX  23
H12A  2    0.131204    0.702863    0.818337    11.00000   -1.20000
H12B  2    0.018142    0.743153    0.712000    11.00000   -1.20000
AFIX   0
C13   1    0.119432    0.682096    0.619081    11.00000    0.02004    0.02110 =
         0.03727    0.00318    0.01264    0.00319
AFIX  23
H13A  2    0.094547    0.703323    0.531516    11.00000   -1.20000
H13B  2    0.048447    0.650098    0.613559    11.00000   -1.20000
AFIX   0
C14   1    0.539200    0.575644    0.723010    11.00000    0.01757    0.01373 =
         0.02186    0.00072    0.00620    0.00137
C15   1    0.654399    0.589954    0.672678    11.00000    0.02061    0.01932 =
         0.02055    0.00061    0.00875    0.00248
AFIX  43
H15   2    0.651312    0.580088    0.582250    11.00000   -1.20000
AFIX   0
C16   1    0.773120    0.618538    0.754720    11.00000    0.01711    0.02143 =
         0.02701    0.00369    0.00838   -0.00013
AFIX  43
H16   2    0.850517    0.628282    0.719194    11.00000   -1.20000
AFIX   0
C17   1    0.781807    0.633430    0.888875    11.00000    0.01983    0.01722 =
         0.02717    0.00027    0.00454   -0.00129
C18   1    0.667103    0.618055    0.937916    11.00000    0.02368    0.01952 =
         0.02098   -0.00242    0.00683   -0.00044
AFIX  43
H18   2    0.671076    0.627071    1.028979    11.00000   -1.20000
AFIX   0
C19   1    0.547040    0.589842    0.856710    11.00000    0.02025    0.01764 =
         0.02206    0.00098    0.00881    0.00031
AFIX  43
H19   2    0.469692    0.580128    0.892331    11.00000   -1.20000
AFIX   0
C20   1    0.911994    0.664044    0.978489    11.00000    0.02387    0.03338 =
         0.03087   -0.00517    0.00538   -0.00788
AFIX 137
H20A  2    0.996861    0.639385    0.986384    11.00000   -1.50000
H20B  2    0.898643    0.670245    1.068358    11.00000   -1.50000
H20C  2    0.924962    0.702370    0.938883    11.00000   -1.50000
AFIX   0
C21   1    0.296696    0.485929    0.819700    11.00000    0.02016    0.01546 =
         0.02120   -0.00242    0.00793   -0.00273
C22   1    0.360818    0.462312    0.946948    11.00000    0.02216    0.01951 =
         0.02387    0.00048    0.00914    0.00048
AFIX  43
H22   2    0.450376    0.442592    0.963836    11.00000   -1.20000
AFIX   0
C23   1    0.294111    0.467519    1.049346    11.00000    0.02782    0.02787 =
         0.02158    0.00303    0.01011   -0.00179
AFIX  43
H23   2    0.339766    0.452610    1.137038    11.00000   -1.20000
AFIX   0
C24   1    0.160982    0.494433    1.023914    11.00000    0.02703    0.02753 =
         0.02616   -0.00326    0.01453   -0.00210
AFIX  43
H24   2    0.114526    0.497018    1.093532    11.00000   -1.20000
AFIX   0
C25   1    0.095362    0.517677    0.896340    11.00000    0.02187    0.02255 =
         0.03007   -0.00143    0.01183    0.00109
AFIX  43
H25   2    0.003802    0.535778    0.878658    11.00000   -1.20000
AFIX   0
C26   1    0.163901    0.514341    0.795323    11.00000    0.02143    0.01883 =
         0.02346   -0.00105    0.00699    0.00089
AFIX  43
H26   2    0.120685    0.531377    0.709263    11.00000   -1.20000
AFIX   0
C27   1    0.256339    0.440454    0.551245    11.00000    0.01816    0.01494 =
         0.02153   -0.00057    0.00442   -0.00073
C28   1    0.140934    0.410598    0.577629    11.00000    0.02465    0.02215 =
         0.02655   -0.00359    0.01229   -0.00319
AFIX  43
H28   2    0.125605    0.412955    0.664621    11.00000   -1.20000
AFIX   0
C29   1    0.049251    0.377642    0.476637    11.00000    0.02413    0.02891 =
         0.03377   -0.00474    0.01155   -0.01037
AFIX  43
H29   2   -0.030247    0.358037    0.493960    11.00000   -1.20000
AFIX   0
C30   1    0.072544    0.373081    0.351052    11.00000    0.03158    0.02594 =
         0.02631   -0.00396    0.00468   -0.01102
AFIX  43
H30   2    0.009296    0.350357    0.282078    11.00000   -1.20000
AFIX   0
C31   1    0.188985    0.401841    0.325368    11.00000    0.03428    0.02588 =
         0.01982    0.00179    0.00736   -0.00608
AFIX  43
H31   2    0.205327    0.398245    0.238983    11.00000   -1.20000
AFIX   0
C32   1    0.280898    0.435535    0.424321    11.00000    0.02322    0.01805 =
         0.02175    0.00208    0.00734   -0.00272
AFIX  43
H32   2    0.359996    0.455162    0.406269    11.00000   -1.20000
AFIX   0
C33   1    0.659307    0.420483    0.446046    11.00000    0.02110    0.01862 =
         0.02450    0.00065    0.00850    0.00431
C34   1    0.639976    0.419843    0.305149    11.00000    0.02388    0.02494 =
         0.02394   -0.00300    0.00595    0.00200
AFIX  43
H34   2    0.575496    0.392019    0.251183    11.00000   -1.20000
AFIX   0
C35   1    0.712399    0.458667    0.243078    11.00000    0.02677    0.03043 =
         0.02183    0.00180    0.00756    0.00469
AFIX  43
H35   2    0.696586    0.456442    0.147932    11.00000   -1.20000
AFIX   0
C36   1    0.807501    0.500766    0.316037    11.00000    0.02160    0.02494 =
         0.02903    0.00664    0.01023    0.00528
C37   1    0.826623    0.502577    0.455020    11.00000    0.02137    0.02296 =
         0.02740    0.00009    0.00766   -0.00207
AFIX  43
H37   2    0.890070    0.531100    0.507602    11.00000   -1.20000
AFIX   0
C38   1    0.755371    0.463747    0.519341    11.00000    0.02330    0.02571 =
         0.02051    0.00035    0.00731    0.00093
AFIX  43
H38   2    0.771665    0.466387    0.614491    11.00000   -1.20000
AFIX   0
C39   1    0.890547    0.541795    0.249840    11.00000    0.03418    0.03667 =
         0.03364    0.00819    0.01500   -0.00149
AFIX 137
H39A  2    0.863270    0.582875    0.260711    11.00000   -1.50000
H39B  2    0.868868    0.532357    0.153366    11.00000   -1.50000
H39C  2    0.993365    0.536764    0.292511    11.00000   -1.50000
AFIX   0
C40   1    0.459041    0.318726    0.659555    11.00000    0.01761    0.01546 =
         0.03441    0.00177    0.01002    0.00262
C41   1    0.430631    0.305199    0.781476    11.00000    0.02449    0.01980 =
         0.03880    0.00255    0.01592    0.00324
AFIX  43
H41   2    0.473402    0.327978    0.859889    11.00000   -1.20000
AFIX   0
C42   1    0.339546    0.258297    0.788957    11.00000    0.03060    0.02262 =
         0.05698    0.00867    0.02623    0.00463
AFIX  43
H42   2    0.321388    0.248719    0.872459    11.00000   -1.20000
AFIX   0
C43   1    0.275758    0.225786    0.673515    11.00000    0.02380    0.01943 =
         0.07163    0.00321    0.01926    0.00077
AFIX  43
H43   2    0.213355    0.193962    0.677966    11.00000   -1.20000
AFIX   0
C44   1    0.302648    0.239518    0.551917    11.00000    0.02399    0.02159 =
         0.05218   -0.00417    0.00608   -0.00120
AFIX  43
H44   2    0.257660    0.217427    0.473005    11.00000   -1.20000
AFIX   0
C45   1    0.395524    0.285656    0.544859    11.00000    0.02320    0.01810 =
         0.03798   -0.00151    0.00684    0.00279
AFIX  43
H45   2    0.415324    0.294457    0.461691    11.00000   -1.20000
AFIX   0
C46   1    0.756213    0.356108    0.764353    11.00000    0.01945    0.01831 =
         0.02486    0.00352    0.00903    0.00059
C47   1    0.843677    0.323840    0.703846    11.00000    0.02462    0.02034 =
         0.03187    0.00151    0.01203    0.00125
AFIX  43
H47   2    0.808383    0.312354    0.611791    11.00000   -1.20000
AFIX   0
C48   1    0.981726    0.308269    0.776381    11.00000    0.02216    0.03165 =
         0.04631    0.00358    0.01368    0.00693
AFIX  43
H48   2    1.039944    0.285920    0.734107    11.00000   -1.20000
AFIX   0
C49   1    1.034597    0.325128    0.909525    11.00000    0.02199    0.03737 =
         0.04662    0.01046    0.00420    0.00552
AFIX  43
H49   2    1.129883    0.315206    0.958539    11.00000   -1.20000
AFIX   0
C50   1    0.948182    0.356676    0.971898    11.00000    0.03337    0.05116 =
         0.02691    0.00418    0.00062    0.00623
AFIX  43
H50   2    0.984175    0.368022    1.063983    11.00000   -1.20000
AFIX   0
C51   1    0.809113    0.371711    0.899978    11.00000    0.02702    0.03738 =
         0.02697    0.00186    0.00659    0.00875
AFIX  43
H51   2    0.749917    0.392725    0.943569    11.00000   -1.20000
AFIX   0
HKLF 4


REM  sl-025_a.res in P2(1)
REM wR2 = 0.0889, GooF = S = 1.047, Restrained GooF = 1.047 for all data
REM R1 = 0.0343 for 8768 Fo > 4sig(Fo) and 0.0354 for all 8909 data
REM 511 parameters refined using 1 restraints

END

WGHT      0.0534      0.5097

REM Highest difference peak  0.332,  deepest hole -0.308,  1-sigma level  0.049
Q1    1   0.5348  0.3815  0.5649  11.00000  0.05    0.33
Q2    1   0.3237  0.4740  0.5999  11.00000  0.05    0.32
Q3    1   0.3380  0.4835  0.7584  11.00000  0.05    0.31
Q4    1   0.3226  0.6024  0.4590  11.00000  0.05    0.26
Q5    1   0.6329  0.3777  0.5900  11.00000  0.05    0.24
Q6    1   0.2988  0.4388  0.4969  11.00000  0.05    0.24
Q7    1   0.2383  0.6207  0.6061  11.00000  0.05    0.23
Q8    1   0.6203  0.3645  0.5640  11.00000  0.05    0.23
Q9    1   0.5389  0.4012  0.7374  11.00000  0.05    0.22
Q10   1   0.4029  0.3159  0.5795  11.00000  0.05    0.22
;
_shelx_res_checksum              58519

_shelx_hkl_file                  
;
   0 -28   0  151.09    6.30
   0 -28   0  161.34    6.55
   0 -28  -1   69.47    3.61
   0 -28   1   69.80    3.75
   0 -28   2   25.88    2.02
   0 -28  -2   25.31    1.93
   0 -27   0    1.80    1.00
   0 -27   0   -0.26    1.08
   0 -27  -1  179.45    8.12
   0 -27   1  194.24    8.46
   0 -27  -1  169.67    7.68
   0 -27  -1  180.75    8.11
   0 -27   2    4.68    1.40
   0 -27  -2    4.34    1.16
   0 -27   2    3.14    1.22
   0 -27  -2    4.34    1.17
   0 -27  -3    4.55    1.04
   0 -27   3    3.63    1.12
   0 -27   3    5.62    1.25
   0 -27  -4    5.54    0.94
   0 -26   0   77.18    5.13
   0 -26   0   73.60    4.82
   0 -26   0   82.01    5.20
   0 -26  -1   13.52    2.20
   0 -26   1   16.31    2.75
   0 -26  -1   13.77    2.07
   0 -26   1   17.19    2.09
   0 -26   1   17.63    2.49
   0 -26  -1   14.86    2.20
   0 -26   2   12.83    2.36
   0 -26  -2   13.96    2.14
   0 -26   2   19.88    2.50
   0 -26  -2   13.20    1.75
   0 -26  -3   25.80    2.72
   0 -26   3   28.87    3.08
   0 -26  -3   28.57    2.71
   0 -26   3   26.97    2.78
   0 -26  -4   40.51    3.07
   0 -26   4   37.09    3.15
   0 -26  -4   40.86    3.00
   0 -26  -5   21.06    1.83
   0 -26  -5   21.44    1.74
   0 -25   0    0.19    1.63
   0 -25   0   -0.38    1.16
   0 -25   0    0.42    1.38
   0 -25  -1   74.20    5.51
   0 -25   1   72.56    6.09
   0 -25  -1   77.18    5.27
   0 -25   1   76.00    5.04
   0 -25  -1   75.88    5.29
   0 -25   1   74.00    5.47
   0 -25  -2   28.07    3.38
   0 -25   2   32.73    3.95
   0 -25   2   30.67    2.83
   0 -25   2   35.00    3.60
   0 -25  -2   27.56    2.87
   0 -25   3    0.80    1.33
   0 -25  -3    0.66    1.14
   0 -25  -3   -0.24    1.15
   0 -25   3    0.38    1.24
   0 -25  -4    1.13    1.09
   0 -25   4   -0.66    1.23
   0 -25  -4    0.71    1.01
   0 -25  -5   34.33    2.88
   0 -25   5   30.92    2.88
   0 -25   5   38.66    2.87
   0 -25  -5   32.32    2.67
   0 -24   0  135.69    9.29
   0 -24   0  132.73    8.24
   0 -24   0  127.91    7.84
   0 -24  -1   82.12    6.75
   0 -24   1   78.29    6.68
   0 -24  -1   68.45    5.44
   0 -24   1   65.95    5.56
   0 -24  -1   74.79    5.58
   0 -24   1   67.31    5.11
   0 -24   2  194.20   11.38
   0 -24  -2  207.81   10.85
   0 -24   2  208.51   10.78
   0 -24  -2  205.82    9.92
   0 -24   2  188.32    9.38
   0 -24   3   80.28    6.39
   0 -24  -3   78.64    5.75
   0 -24  -3   66.13    4.48
   0 -24  -3   73.16    5.36
   0 -24   3   78.05    5.67
   0 -24  -4   -0.14    1.35
   0 -24   4    0.50    1.46
   0 -24  -4   -0.12    1.18
   0 -24   5   15.05    2.39
   0 -24  -5   13.47    2.16
   0 -24   5   16.99    2.14
   0 -24  -5   14.48    2.07
   0 -24   6   24.79    2.35
   0 -24  -6   25.42    2.19
   0 -24   6   27.73    2.19
   0 -23   0    0.24    2.11
   0 -23   0   -0.91    1.60
   0 -23   0    0.36    1.53
   0 -23  -1   48.88    5.57
   0 -23   1   45.97    5.51
   0 -23   1   59.28    5.07
   0 -23  -1   60.66    4.77
   0 -23  -1   55.45    4.87
   0 -23  -1   48.59    4.70
   0 -23   1   47.75    4.87
   0 -23  -2   76.88    6.22
   0 -23   2   69.26    6.58
   0 -23  -2   71.54    5.49
   0 -23   2   72.49    5.99
   0 -23  -3  283.73   14.24
   0 -23   3  296.04   15.27
   0 -23  -3  291.76   13.81
   0 -23  -3  282.94   12.85
   0 -23   3  286.22   14.05
   0 -23  -4   46.03    3.65
   0 -23   4   51.88    5.18
   0 -23  -4   48.48    4.64
   0 -23   4   47.34    4.39
   0 -23  -4   48.46    4.37
   0 -23   5   74.59    5.74
   0 -23  -5   67.78    4.43
   0 -23   5   79.67    5.23
   0 -23  -5   74.13    5.06
   0 -23  -6   25.80    2.39
   0 -23   6   26.28    2.96
   0 -23   6   27.87    2.59
   0 -23  -6   26.62    2.56
   0 -23  -7    2.10    0.68
   0 -22   0   98.41    8.30
   0 -22   0  121.19    7.39
   0 -22   0   95.41    7.20
   0 -22   1   68.22    6.78
   0 -22  -1   67.60    6.68
   0 -22  -1   78.36    5.60
   0 -22   1   56.98    5.60
   0 -22  -1   61.70    5.48
   0 -22  -1   63.27    5.60
   0 -22  -2  117.71    8.85
   0 -22   2  103.44    8.54
   0 -22  -2  128.03    7.01
   0 -22  -2  103.29    7.12
   0 -22   2  109.22    7.78
   0 -22   3  106.29    8.42
   0 -22  -3  104.54    7.70
   0 -22  -3  102.77    6.66
   0 -22  -3   98.82    7.19
   0 -22   4   48.58    5.37
   0 -22  -4   51.52    5.09
   0 -22   4   65.51    5.13
   0 -22   4   53.27    4.93
   0 -22  -4   52.80    4.83
   0 -22  -5   39.09    3.49
   0 -22   5   37.00    4.42
   0 -22  -5   39.97    3.87
   0 -22   5   40.81    3.90
   0 -22  -6   64.07    4.26
   0 -22   6   61.64    5.05
   0 -22   6   56.30    4.18
   0 -22  -6   61.72    4.38
   0 -22  -7   75.50    4.26
   0 -22   7   66.72    4.49
   0 -22  -7   69.34    3.92
   0 -21   0    1.62    2.36
   0 -21   0   -0.45    1.59
   0 -21   0   -0.39    1.64
   0 -21  -1  100.44    8.58
   0 -21   1  102.15    8.69
   0 -21  -1  140.28    7.78
   0 -21   1  127.92    7.50
   0 -21   1  104.58    7.67
   0 -21  -1  101.33    7.44
   0 -21   1   94.38    9.18
   0 -21   2    1.34    2.07
   0 -21  -2    1.84    2.24
   0 -21  -2    3.12    1.51
   0 -21   2    2.16    1.68
   0 -21  -2    3.48    1.77
   0 -21  -3   55.74    5.61
   0 -21   3   57.95    5.69
   0 -21   3   60.32    6.38
   0 -21   3   74.26    5.85
   0 -21  -3   62.03    5.44
   0 -21  -3   59.77    5.00
   0 -21   4  279.29   15.40
   0 -21   4  272.20   14.00
   0 -21   4  274.02   13.93
   0 -21  -4  285.54   14.03
   0 -21   5  120.06    8.37
   0 -21   5  103.56    6.88
   0 -21  -5  103.48    6.51
   0 -21  -5  116.77    7.21
   0 -21   5  104.64    6.96
   0 -21   6   97.87    6.99
   0 -21  -6   92.76    5.84
   0 -21   6   99.84    6.09
   0 -21  -6  101.62    6.19
   0 -21  -7   15.22    2.09
   0 -21  -7   16.22    2.43
   0 -21   7   13.85    2.37
   0 -21  -7   12.75    1.80
   0 -21  -8    8.32    1.30
   0 -20   0  316.87   17.69
   0 -20   0  296.28   17.78
   0 -20   0  354.30   16.50
   0 -20  -1  223.55   13.96
   0 -20   1  223.92   13.97
   0 -20   1  265.73   11.85
   0 -20   1  233.69   12.66
   0 -20  -1  223.64   12.35
   0 -20   1  213.28   14.60
   0 -20  -2   46.36    5.67
   0 -20   2   45.47    5.19
   0 -20   2   50.82    6.09
   0 -20  -2   69.41    4.90
   0 -20  -2   52.06    4.99
   0 -20   2   49.54    6.76
   0 -20   2   49.30    5.12
   0 -20   3  298.38   15.31
   0 -20   3  301.60   16.71
   0 -20  -3  277.41   14.65
   0 -20  -3  294.02   14.23
   0 -20   4   66.92    6.70
   0 -20   4   68.80    6.71
   0 -20   4   58.77    5.56
   0 -20   4   70.88    5.63
   0 -20   4   68.50    5.82
   0 -20  -4   71.99    5.87
   0 -20   5  294.86   16.09
   0 -20   5  289.10   14.47
   0 -20   5  350.67   16.78
   0 -20   5  383.02   15.11
   0 -20   5  296.44   14.51
   0 -20  -5  320.47   14.89
   0 -20   6   69.29    6.13
   0 -20  -6   61.09    4.79
   0 -20   6   61.49    5.82
   0 -20   6   62.91    4.78
   0 -20  -6   69.25    5.71
   0 -20   6   60.43    4.77
   0 -20  -6   63.82    5.03
   0 -20  -7   39.26    3.95
   0 -20   7   50.64    4.64
   0 -20  -7   39.61    3.56
   0 -20   7   40.25    4.17
   0 -20  -7   36.00    3.25
   0 -20   7   37.68    3.21
   0 -20   8   23.12    2.50
   0 -20  -8   24.42    2.45
   0 -19   0    0.27    1.87
   0 -19   0    0.62    1.40
   0 -19   0   -1.45    1.62
   0 -19   0   -0.37    1.57
   0 -19   1  295.39   15.36
   0 -19   1  310.07   16.71
   0 -19  -1  285.90   16.13
   0 -19  -1  365.45   13.82
   0 -19   1  339.95   13.65
   0 -19   1  265.59   16.66
   0 -19  -1  266.50   15.84
   0 -19  -1  293.03   14.61
   0 -19   1  291.75   14.75
   0 -19   2  405.19   21.10
   0 -19  -2  417.80   21.20
   0 -19   2  401.95   19.83
   0 -19   2  384.62   22.23
   0 -19  -2  413.58   19.14
   0 -19   3  107.30    8.77
   0 -19   3   93.21    7.32
   0 -19   3  113.06    8.62
   0 -19   3  118.69    7.10
   0 -19  -3   93.98    6.71
   0 -19  -3   87.71    6.89
   0 -19   4  200.17   12.41
   0 -19   4  176.38   10.67
   0 -19   4  185.59   11.05
   0 -19  -4  186.90   10.76
   0 -19   5  319.63   11.26
   0 -19   5  319.61   11.02
   0 -19  -5  334.63   11.21
   0 -19  -6  161.94    9.76
   0 -19  -6  155.11    8.71
   0 -19   6  159.19    8.66
   0 -19   6  181.22   10.62
   0 -19  -6  176.54    9.20
   0 -19   6  155.37    8.67
   0 -19  -7  227.58   10.56
   0 -19  -7  252.03   11.72
   0 -19  -7  265.01   12.73
   0 -19   7  290.01   13.39
   0 -19  -7  267.84   11.57
   0 -19   7  240.80   11.05
   0 -19   8   97.30    6.04
   0 -19  -8   85.55    4.69
   0 -18   0  558.55   24.36
   0 -18   0  566.69   25.61
   0 -18   0  515.47   25.55
   0 -18   0  558.65   23.55
   0 -18  -1  233.38   13.38
   0 -18   1  221.59   12.15
   0 -18   1  212.17   13.02
   0 -18  -1  250.54   10.23
   0 -18   1  177.80   12.81
   0 -18  -1  212.67   11.36
   0 -18  -1  193.29   12.57
   0 -18   1  208.95   11.40
   0 -18  -2   34.92    4.92
   0 -18   2   36.99    4.92
   0 -18   2   26.32    4.44
   0 -18   2   32.91    4.25
   0 -18  -2   43.66    3.63
   0 -18   2   37.63    3.51
   0 -18   2   28.52    5.03
   0 -18  -2   27.88    4.15
   0 -18  -2   32.58    3.96
   0 -18  -3  172.14   11.17
   0 -18   3  139.88    9.23
   0 -18   3  142.66    9.47
   0 -18   3  158.41   10.57
   0 -18  -3  171.39    8.08
   0 -18   3  172.98    8.68
   0 -18   3  155.14   12.34
   0 -18  -3  150.06    9.16
   0 -18  -3  151.71    8.91
   0 -18   4   24.96    3.82
   0 -18   4   25.08    3.76
   0 -18   4   32.22    4.78
   0 -18   4   41.05    4.00
   0 -18   4   23.60    2.85
   0 -18  -4   35.25    4.00
   0 -18  -5   91.43    7.43
   0 -18   5  106.77    8.36
   0 -18   5   90.98    7.34
   0 -18   5   94.70    6.92
   0 -18   5   78.74    5.64
   0 -18  -5   97.52    6.92
   0 -18  -6  344.72   15.70
   0 -18   6  404.86   18.20
   0 -18   6  343.23   15.54
   0 -18  -6  374.02   17.27
   0 -18   6  327.62   16.20
   0 -18   6  325.98   14.71
   0 -18  -6  391.22   16.32
   0 -18  -7   37.90    4.29
   0 -18   7   37.97    4.53
   0 -18  -7   26.98    3.30
   0 -18   7   21.15    3.28
   0 -18   7   32.11    3.27
   0 -18  -7   35.26    3.51
   0 -18   7   30.39    3.14
   0 -18  -8   16.49    2.11
   0 -18   8   14.30    2.73
   0 -18   8   13.67    2.07
   0 -18  -8   13.38    1.83
   0 -18  -9  102.68    5.27
   0 -18   9  106.34    5.71
   0 -17   0    0.19    1.53
   0 -17   0    0.96    1.73
   0 -17   0    2.23    1.11
   0 -17   0    0.27    1.32
   0 -17   0    1.30    1.50
   0 -17   1  127.71    8.62
   0 -17   1  138.97    9.75
   0 -17  -1  152.87   10.09
   0 -17  -1  152.32    7.07
   0 -17  -1  119.13    9.20
   0 -17   1  125.97    9.90
   0 -17  -1  141.13    8.41
   0 -17   2  122.99    8.80
   0 -17  -2  122.53    9.14
   0 -17   2  116.93    8.08
   0 -17   2  137.84    6.79
   0 -17  -2  134.06    6.62
   0 -17   2  111.63    9.62
   0 -17  -2   99.63    8.29
   0 -17  -2  120.86    7.69
   0 -17   3   90.79    7.05
   0 -17  -3  100.74    8.25
   0 -17   3   96.48    7.89
   0 -17   3   85.68    7.03
   0 -17  -3   84.92    6.52
   0 -17   3  107.20    6.09
   0 -17  -3   90.35    6.68
   0 -17  -3   99.76    6.71
   0 -17   3   92.32    9.05
   0 -17   4  142.35    9.77
   0 -17   4  125.14    8.45
   0 -17   4  115.50    8.58
   0 -17   4  127.06    7.22
   0 -17  -4  143.44    8.63
   0 -17   5  144.21   10.14
   0 -17   5  136.51    8.79
   0 -17   5  134.43    9.34
   0 -17  -5  145.21    9.69
   0 -17  -5  143.01    8.81
   0 -17   5  137.68    7.84
   0 -17  -5  156.54    9.11
   0 -17   6  172.87    9.79
   0 -17  -6  188.72   11.19
   0 -17   6  201.81   11.89
   0 -17   6  158.21   10.35
   0 -17  -6  177.48    9.98
   0 -17  -6  195.34   10.38
   0 -17   6  164.17    9.13
   0 -17  -6  194.03   10.28
   0 -17   7  177.83   10.80
   0 -17   7  226.22   12.22
   0 -17  -7  225.17   11.83
   0 -17   7  188.15    9.78
   0 -17  -7  218.60   10.51
   0 -17   8   27.04    3.69
   0 -17  -8   21.96    2.54
   0 -17  -8   24.94    3.37
   0 -17   8   18.21    2.86
   0 -17   8   17.39    2.44
   0 -17  -8   16.76    2.20
   0 -17  -9    4.17    1.37
   0 -17   9    4.88    1.77
   0 -17  -9    3.56    1.13
   0 -16   0   40.08    4.89
   0 -16   0   43.31    4.60
   0 -16   0   48.91    3.33
   0 -16   0   42.34    5.22
   0 -16   0   44.54    4.29
   0 -16  -1    8.60    2.59
   0 -16   1    8.87    2.38
   0 -16   1    7.46    2.47
   0 -16  -1    8.26    1.46
   0 -16  -1    7.78    2.03
   0 -16  -1    5.94    2.06
   0 -16   1    5.58    2.21
   0 -16  -2   25.59    4.01
   0 -16   2   21.40    3.25
   0 -16   2   26.34    3.65
   0 -16   2   22.80    3.81
   0 -16   2   29.17    2.73
   0 -16  -2   33.89    2.71
   0 -16  -2   25.72    3.26
   0 -16  -2   26.83    3.28
   0 -16   2   30.02    4.72
   0 -16  -2   23.04    3.67
   0 -16   3   81.28    6.89
   0 -16   3   67.03    5.81
   0 -16  -3   77.90    7.01
   0 -16   3   74.53    6.31
   0 -16   3   78.67    4.82
   0 -16  -3   70.59    5.62
   0 -16   3   66.93    4.60
   0 -16  -3   91.73    4.86
   0 -16  -3   67.29    6.31
   0 -16  -3   79.71    5.70
   0 -16   3   79.94    8.14
   0 -16   4  100.94    8.08
   0 -16   4   89.08    7.32
   0 -16   4   95.75    7.02
   0 -16   4   94.19    5.90
   0 -16  -4  101.06    7.02
   0 -16   5  192.88   11.86
   0 -16  -5  218.54   12.51
   0 -16   5  235.84   13.16
   0 -16   5  201.21   11.24
   0 -16  -5  213.48   11.35
   0 -16   5  191.96   10.13
   0 -16  -5  216.69   11.42
   0 -16   6   26.67    4.26
   0 -16   6   18.64    3.04
   0 -16  -6   29.09    4.21
   0 -16  -6   24.12    3.43
   0 -16   6   30.33    3.46
   0 -16   6   20.53    2.91
   0 -16  -6   28.02    3.56
   0 -16   7  100.14    7.69
   0 -16  -7  116.42    8.25
   0 -16   7  126.03    8.73
   0 -16  -7  117.79    7.30
   0 -16   7  103.00    6.67
   0 -16  -7  124.15    7.36
   0 -16   8   64.79    5.58
   0 -16  -8   75.98    5.99
   0 -16  -8   74.35    5.54
   0 -16   8   80.19    6.35
   0 -16   8   60.92    4.72
   0 -16  -8   70.26    4.71
   0 -16  -9   11.62    2.00
   0 -16   9    7.60    1.85
   0 -16  -9   11.20    1.83
   0 -16   9   13.34    2.48
   0 -16   9    8.56    1.75
   0 -16 -10    4.59    1.03
   0 -16  10    4.33    1.26
   0 -16 -10    5.73    1.24
   0 -15   0    0.16    1.25
   0 -15   0    0.62    1.57
   0 -15   0    0.21    0.79
   0 -15   0    1.38    1.48
   0 -15  -1  144.07    9.42
   0 -15   1  131.67    8.33
   0 -15  -1  146.86    8.73
   0 -15  -1  161.37    6.82
   0 -15   1  144.48    9.94
   0 -15  -1  136.08    9.41
   0 -15  -1  147.88    8.15
   0 -15   2   78.70    6.45
   0 -15   2   75.40    5.89
   0 -15  -2   82.78    6.86
   0 -15  -2   74.08    5.35
   0 -15  -2   86.08    4.40
   0 -15   2   77.32    4.46
   0 -15   2   75.09    7.20
   0 -15  -2   76.10    6.51
   0 -15  -2   77.17    5.48
   0 -15  -2   66.16    6.14
   0 -15   3  280.29   14.23
   0 -15  -3  293.42   15.19
   0 -15   3  258.19   13.44
   0 -15   3  300.08   14.92
   0 -15   3  299.37   17.06
   0 -15   3  263.89   11.87
   0 -15  -3  293.63   13.33
   0 -15  -3  323.89   11.74
   0 -15   3  309.77   12.06
   0 -15  -3  266.07   14.40
   0 -15  -3  277.39   15.04
   0 -15   3  276.49   16.43
   0 -15  -3  295.75   13.21
   0 -15   4   12.69    2.57
   0 -15   4   15.51    3.38
   0 -15   4    9.33    2.93
   0 -15   4   13.59    2.05
   0 -15   4   10.64    1.92
   0 -15  -4   11.77    2.42
   0 -15  -5    9.71    2.74
   0 -15   5    9.40    2.33
   0 -15   5    7.51    2.80
   0 -15  -5    7.46    2.27
   0 -15   5    6.89    1.80
   0 -15   5    9.59    2.16
   0 -15  -5    8.68    2.23
   0 -15   6   97.98    7.04
   0 -15   6  115.98    8.74
   0 -15  -6  118.73    8.48
   0 -15   6  105.45    6.69
   0 -15  -6  115.24    7.51
   0 -15  -6  110.56    7.36
   0 -15  -7  197.44   11.34
   0 -15   7  188.96   11.42
   0 -15  -7  194.41   10.05
   0 -15   7  164.70    9.24
   0 -15  -7  185.62    9.85
   0 -15  -8   83.91    6.04
   0 -15   8   86.90    6.88
   0 -15  -8   84.92    6.57
   0 -15   8   75.04    5.45
   0 -15  -8   86.71    5.67
   0 -15  -8   76.56    5.20
   0 -15  -9   39.61    3.46
   0 -15  -9   40.47    3.74
   0 -15   9   40.40    4.15
   0 -15   9   30.03    3.69
   0 -15   9   35.70    3.37
   0 -15 -10   19.37    2.09
   0 -15  10   24.20    2.55
   0 -15 -10   20.02    2.20
   0 -14   0  606.10   21.28
   0 -14   0  589.21   25.27
   0 -14  -1  269.24   11.73
   0 -14  -1  278.15   10.33
   0 -14   1  243.20   13.81
   0 -14  -1  243.39   12.71
   0 -14  -1  243.95   13.31
   0 -14   2  155.39    9.32
   0 -14  -2  152.55    9.50
   0 -14   2  161.85   11.18
   0 -14   2  158.51    6.86
   0 -14   2  136.37    6.75
   0 -14  -2  159.13    6.64
   0 -14  -2  148.91    7.92
   0 -14  -2  137.31    9.20
   0 -14   2  149.61   10.21
   0 -14  -2  164.18    9.50
   0 -14   3  146.55    9.16
   0 -14  -3  150.13    9.55
   0 -14   3  140.86    8.29
   0 -14   3  132.03   10.39
   0 -14   3  127.11    6.78
   0 -14   3  142.54    6.71
   0 -14  -3  158.47    6.50
   0 -14   3  151.88   10.76
   0 -14  -3  143.08    9.32
   0 -14  -3  129.03    8.89
   0 -14  -4   36.52    4.36
   0 -14   4   38.87    4.75
   0 -14   4   35.63    3.97
   0 -14   4   39.68    5.42
   0 -14   4   38.77    3.33
   0 -14  -4   38.84    3.92
   0 -14   4   47.06    3.45
   0 -14  -4   37.46    3.89
   0 -14   5   39.75    4.31
   0 -14  -5   52.47    5.29
   0 -14   5   51.38    5.58
   0 -14  -5   50.22    4.53
   0 -14   5   45.93    3.93
   0 -14  -5   51.98    4.63
   0 -14  -6   82.16    6.90
   0 -14   6   63.03    5.48
   0 -14   6   79.68    7.09
   0 -14  -6   87.15    6.19
   0 -14   6   69.80    5.26
   0 -14  -6   75.38    5.88
   0 -14   7  339.13   16.92
   0 -14  -7  316.35   15.32
   0 -14  -7  350.41   16.76
   0 -14  -7  354.41   15.28
   0 -14   7  299.16   14.34
   0 -14  -7  349.62   15.19
   0 -14  -8   69.14    5.63
   0 -14  -8   78.13    6.37
   0 -14   8   68.10    6.20
   0 -14  -8   68.02    5.14
   0 -14   8   63.47    5.01
   0 -14  -8   69.81    4.95
   0 -14  -9  107.16    6.59
   0 -14   9  103.98    7.11
   0 -14  -9  103.25    6.23
   0 -14   9   90.02    5.89
   0 -14 -10   84.24    4.93
   0 -14 -10   90.87    5.19
   0 -14  10   90.65    5.53
   0 -13   0   -0.05    0.69
   0 -13   0    0.19    1.18
   0 -13   0   -0.14    1.07
   0 -13   1  181.02   11.38
   0 -13  -1  171.26    6.94
   0 -13  -1  161.20    8.01
   0 -13   1  164.00   10.08
   0 -13  -1  154.36    9.56
   0 -13  -1  160.38    9.06
   0 -13   2  333.64   16.73
   0 -13  -2  257.74   12.24
   0 -13   2  274.86   11.36
   0 -13  -2  305.11   11.01
   0 -13   2  307.07   11.30
   0 -13   2  296.05   15.35
   0 -13  -2  286.37   14.36
   0 -13  -2  304.78   14.14
   0 -13  -3  145.76    9.14
   0 -13   3  137.76    8.72
   0 -13   3  144.06   10.32
   0 -13   3  147.96    6.59
   0 -13   3  128.78    6.69
   0 -13  -3  155.71    6.30
   0 -13  -3  130.31    8.86
   0 -13  -3  146.66    9.11
   0 -13   4  458.20   19.38
   0 -13   4  423.03   17.04
   0 -13   4  384.84   17.46
   0 -13  -4  414.36   18.56
   0 -13   4  429.41   20.86
   0 -13   4  391.54   16.24
   0 -13  -4  398.26   17.18
   0 -13   4  470.20   16.22
   0 -13  -4  426.80   17.57
   0 -13   5  218.28   12.18
   0 -13   5  186.25   10.51
   0 -13  -5  210.25   11.78
   0 -13   5  210.92   13.06
   0 -13   5  254.51   10.16
   0 -13  -5  243.89   11.21
   0 -13   5  201.95    9.82
   0 -13  -5  211.49   10.78
   0 -13  -5  189.37   12.03
   0 -13   6    5.22    1.69
   0 -13   6    5.40    2.41
   0 -13  -6    6.54    2.28
   0 -13  -6    5.86    1.95
   0 -13   6    5.51    1.83
   0 -13   6    7.40    1.96
   0 -13  -6    5.82    1.95
   0 -13   7   58.21    6.05
   0 -13  -7   65.46    6.20
   0 -13  -7   65.91    5.53
   0 -13  -7   70.69    5.36
   0 -13   7   63.28    4.99
   0 -13  -7   67.29    5.32
   0 -13  -8  101.41    6.94
   0 -13   8   92.56    7.44
   0 -13  -8   99.80    7.48
   0 -13  -8  100.11    6.33
   0 -13   8   91.13    6.21
   0 -13  -8   97.82    6.12
   0 -13   9  266.96   13.32
   0 -13  -9  249.71   11.96
   0 -13  -9  269.20   12.57
   0 -13  10   42.71    3.97
   0 -13 -10   47.52    3.80
   0 -12   0  215.99    8.18
   0 -12   0  191.55   10.83
   0 -12   0  201.41    9.98
   0 -12   1    8.36    2.64
   0 -12  -1    8.89    1.71
   0 -12  -1    9.72    1.21
   0 -12  -1   10.87    2.24
   0 -12  -1   10.91    2.50
   0 -12   1   10.72    2.35
   0 -12   2  142.19    9.71
   0 -12   2  126.96    6.12
   0 -12   2  145.15    6.07
   0 -12  -2  128.39    6.89
   0 -12  -2  147.56    5.85
   0 -12   2  142.03    9.19
   0 -12  -2  146.27    8.24
   0 -12  -2  137.38    8.61
   0 -12   3  656.79   28.94
   0 -12   3  703.08   23.92
   0 -12   3  664.07   24.29
   0 -12  -3  698.72   27.25
   0 -12   4  160.44    9.49
   0 -12  -4  161.26    9.30
   0 -12   4  162.18   10.94
   0 -12   4  145.69    7.36
   0 -12  -4  163.10    8.31
   0 -12   4  179.29    7.39
   0 -12  -4  139.76    8.09
   0 -12   4  178.13   11.68
   0 -12   5  263.18   13.09
   0 -12   5  291.83   14.65
   0 -12  -5  296.80   14.54
   0 -12   5  296.96   15.96
   0 -12   5  264.80   12.20
   0 -12  -5  307.61   13.40
   0 -12  -5  298.20   13.45
   0 -12  -5  263.88   14.58
   0 -12  -6  326.58   15.59
   0 -12   6  273.86   13.55
   0 -12  -6  265.40   12.11
   0 -12   6  304.79   15.39
   0 -12   6  341.05   23.23
   0 -12   6  397.90   14.03
   0 -12   6  275.73   12.96
   0 -12  -6  332.79   14.21
   0 -12  -6  323.49   14.15
   0 -12   7  326.37   16.31
   0 -12  -7  326.64   15.10
   0 -12  -7  347.53   16.42
   0 -12   7  350.79   24.39
   0 -12   7  320.76   14.19
   0 -12  -7  357.31   14.94
   0 -12  -8  267.93   14.28
   0 -12   8  267.52   14.47
   0 -12  -8  267.99   13.46
   0 -12  -8  299.33   12.96
   0 -12   9   20.46    3.57
   0 -12  -9   22.41    3.19
   0 -12  10   83.29    5.80
   0 -12 -10   85.48    5.42
   0 -12  10   69.37    4.84
   0 -12  11   29.48    2.67
   0 -12  11   34.05    2.79
   0 -11   0   -0.08    0.63
   0 -11   0    0.31    1.06
   0 -11   0    1.27    1.40
   0 -11   0    0.11    1.17
   0 -11  -1  121.97    6.34
   0 -11  -1  139.39    5.51
   0 -11  -1  122.01    7.78
   0 -11  -1  129.29    7.27
   0 -11   1  126.91    8.07
   0 -11   2  399.73   17.97
   0 -11   2  344.49   12.93
   0 -11  -2  371.40   12.71
   0 -11  -2  373.57   14.25
   0 -11   2  338.22   13.11
   0 -11   2  335.19   16.43
   0 -11  -2  364.37   15.50
   0 -11  -3   10.92    1.61
   0 -11   3   10.12    2.72
   0 -11   3   11.38    1.77
   0 -11   3   13.73    1.49
   0 -11   3   13.13    1.66
   0 -11  -3   12.56    2.45
   0 -11  -4  113.21    7.18
   0 -11   4  142.12   12.99
   0 -11   4  158.46   10.16
   0 -11  -4  140.21    7.26
   0 -11   4  128.78    6.49
   0 -11   4  149.50    6.43
   0 -11   4  124.81    7.37
   0 -11   4  150.29   10.22
   0 -11   5   85.41    6.73
   0 -11  -5  103.69    7.04
   0 -11  -5   82.72    6.59
   0 -11   5   95.97   11.05
   0 -11   5  100.14    8.04
   0 -11   5  109.02    5.39
   0 -11   5   89.40    6.51
   0 -11   5   86.37    5.26
   0 -11  -5  101.88    6.12
   0 -11  -5   91.76    6.02
   0 -11  -5   83.03    6.77
   0 -11  -6   78.65    6.31
   0 -11   6   69.81    6.18
   0 -11  -6   64.25    4.27
   0 -11  -6   63.32    6.43
   0 -11   6   70.27   10.20
   0 -11   6   74.41    4.92
   0 -11   6   60.16    5.92
   0 -11   6   62.11    4.06
   0 -11  -6   83.75    5.56
   0 -11  -6   82.05    5.61
   0 -11  -7   50.48    4.70
   0 -11   7   45.68    5.28
   0 -11  -7   41.80    4.98
   0 -11   7   48.04    8.78
   0 -11  -7   50.03    4.37
   0 -11   7   40.52    3.44
   0 -11  -7   52.24    4.51
   0 -11   8    8.18    2.91
   0 -11  -8    6.45    2.17
   0 -11  -8    7.61    2.52
   0 -11  -8    8.06    1.79
   0 -11   8    6.05    1.54
   0 -11  -8    7.61    1.88
   0 -11   8   10.87    4.60
   0 -11   9   19.69    3.47
   0 -11  -9   24.38    3.28
   0 -11   9   17.27    2.67
   0 -11 -10   22.77    2.85
   0 -11  10   23.86    3.31
   0 -11 -10   26.76    3.09
   0 -11  10   24.73    2.84
   0 -11  11    2.27    1.10
   0 -11 -11    2.28    1.04
   0 -10   0  655.04   22.68
   0 -10   0  713.67   27.32
   0 -10   0  648.67   22.32
   0 -10   0  684.31   23.42
   0 -10   0  668.15   24.16
   0 -10   0  626.56   25.26
   0 -10   1  426.52   13.91
   0 -10   1  438.42   18.67
   0 -10  -1  365.01   14.99
   0 -10   1  404.85   14.22
   0 -10  -1  419.66   17.31
   0 -10   1  416.88   17.48
   0 -10  -1  404.97   16.24
   0 -10   1  364.77   15.37
   0 -10  -2   11.78    1.31
   0 -10   2   14.12    1.23
   0 -10   2   22.07    3.52
   0 -10  -2   19.34    2.09
   0 -10   2   19.34    1.59
   0 -10   2   16.10    1.58
   0 -10  -2   19.75    2.61
   0 -10  -3  159.26    7.83
   0 -10   3  154.23    7.39
   0 -10   3  216.37   14.50
   0 -10   3  203.25   11.16
   0 -10   3  173.23    7.36
   0 -10  -3  173.04    7.98
   0 -10   3  173.00    8.04
   0 -10   3  180.39    7.04
   0 -10  -4   35.60    3.54
   0 -10   4   47.34    7.04
   0 -10   4   43.73    5.03
   0 -10   4   38.69    3.61
   0 -10  -4   36.85    3.24
   0 -10   4   43.82    2.74
   0 -10   4   41.80    2.97
   0 -10   4   45.74    5.23
   0 -10  -4   40.31    4.01
   0 -10  -5   68.88    5.94
   0 -10   5   85.30    6.34
   0 -10  -5   86.46    6.23
   0 -10   5   96.12   10.53
   0 -10   5   87.79    7.34
   0 -10   5   83.46    4.83
   0 -10   5   99.06    4.86
   0 -10  -5   86.08    5.41
   0 -10   5   74.43    4.22
   0 -10   5   76.50    5.88
   0 -10  -5   75.62    6.09
   0 -10  -6 1047.97   38.08
   0 -10  -6 1083.05   42.58
   0 -10  -6 1229.12   41.79
   0 -10   6 1141.94   41.46
   0 -10   6 1208.15   51.65
   0 -10   6 1013.34   41.17
   0 -10  -6 1197.05   39.79
   0 -10   6 1010.22   37.74
   0 -10  -6 1228.17   40.02
   0 -10  -7  194.49   13.37
   0 -10  -7  193.97    9.51
   0 -10   7  222.84   12.26
   0 -10  -7  219.25   12.19
   0 -10  -7  238.04   11.51
   0 -10   7  211.07   18.20
   0 -10   7  201.52   12.63
   0 -10  -7  249.45   11.04
   0 -10   7  207.22    9.53
   0 -10  -7  237.69   10.95
   0 -10  -7  204.87    9.86
   0 -10   8  142.09    9.57
   0 -10  -8  158.99    9.11
   0 -10  -8  166.90   10.04
   0 -10   8  127.17   14.29
   0 -10   8  132.79    7.30
   0 -10  -8  170.18    8.43
   0 -10   8  130.02   10.31
   0 -10   8  145.13    8.19
   0 -10  -8  140.57    7.76
   0 -10   9   45.86    5.08
   0 -10  -9   49.44    4.63
   0 -10   9   48.27    4.27
   0 -10   9   38.64    3.46
   0 -10  -9   43.88    3.90
   0 -10 -10   28.67    3.19
   0 -10  10   21.89    3.33
   0 -10 -10   31.39    3.36
   0 -10  10   24.99    2.91
   0 -10 -11    6.62    1.47
   0 -10  11    6.75    1.64
   0  -9   0    0.77    0.55
   0  -9   0    1.01    1.42
   0  -9   0   -0.08    0.86
   0  -9   0    0.76    1.02
   0  -9   1  181.65    9.96
   0  -9  -1  169.90    7.47
   0  -9   1  185.84    6.69
   0  -9  -1  170.88    8.17
   0  -9   1  162.14    7.54
   0  -9   1  166.21    8.99
   0  -9  -2  579.21   23.40
   0  -9   2  831.60   28.34
   0  -9   2  690.53   23.71
   0  -9   2  677.38   23.74
   0  -9   2  732.26   23.25
   0  -9  -2  760.63   25.74
   0  -9  -3  180.95    8.92
   0  -9   3  196.85    9.16
   0  -9   3  216.75   14.31
   0  -9   3  238.61   12.08
   0  -9  -3  222.74    9.10
   0  -9   3  209.69    9.23
   0  -9   3  211.25    8.03
   0  -9   3  211.10    8.38
   0  -9   3  210.88   11.38
   0  -9  -4   66.00    4.90
   0  -9   4   79.54    8.66
   0  -9   4   77.60    6.48
   0  -9   4   77.42    3.69
   0  -9  -4   77.14    4.55
   0  -9   4   57.15    3.35
   0  -9   4   67.69    4.73
   0  -9   4   65.72    3.86
   0  -9  -4   71.14    5.16
   0  -9  -5   46.19    4.71
   0  -9   5   50.69    7.50
   0  -9   5   46.57    5.24
   0  -9  -5   50.03    4.33
   0  -9   5   44.28    4.28
   0  -9   5   47.66    3.39
   0  -9  -5   51.80    3.90
   0  -9   5   43.87    2.96
   0  -9   5   62.01    3.50
   0  -9  -5   49.62    4.52
   0  -9  -6  540.74   21.70
   0  -9  -6  495.94   22.67
   0  -9   6  520.42   21.57
   0  -9  -6  478.11   18.80
   0  -9  -6  481.52   18.79
   0  -9   6  555.45   29.61
   0  -9   6  492.93   22.74
   0  -9   6  463.53   21.42
   0  -9  -6  549.52   21.49
   0  -9   6  478.35   18.54
   0  -9  -6  604.70   20.51
   0  -9  -6  559.62   20.28
   0  -9  -6  436.00   20.87
   0  -9   7  426.84   19.24
   0  -9  -7  460.71   19.61
   0  -9  -7  402.28   21.04
   0  -9  -7  397.14   16.52
   0  -9  -7  428.39   18.26
   0  -9   7  458.21   27.72
   0  -9   7  386.15   19.76
   0  -9  -7  507.31   18.06
   0  -9   7  415.74   17.10
   0  -9   7  408.78   16.43
   0  -9  -7  412.10   16.81
   0  -9  -8   30.14    5.21
   0  -9   8   27.49    4.14
   0  -9  -8   38.25    4.16
   0  -9   8   23.86    6.33
   0  -9   8   29.31    4.76
   0  -9   8   29.90    3.36
   0  -9  -8   30.36    3.26
   0  -9   8   29.40    3.04
   0  -9  -8   29.80    3.31
   0  -9  -9   39.31    4.17
   0  -9   9   34.74    4.44
   0  -9   9   25.20    2.92
   0  -9   9   31.89    3.47
   0  -9  -9   28.82    3.29
   0  -9 -10    4.56    1.70
   0  -9 -10    4.83    1.53
   0  -9 -10    5.53    1.78
   0  -9  10    3.77    2.08
   0  -9  10    0.10    0.49
   0  -9  10    2.83    1.38
   0  -9  11   32.59    3.23
   0  -9 -11   30.88    2.95
   0  -9  11   27.71    2.67
   0  -8   0 1296.57   45.53
   0  -8   0 1327.35   42.27
   0  -8   0 1257.95   43.12
   0  -8   1  179.58    6.73
   0  -8   1  190.21    9.60
   0  -8  -1  168.68    7.33
   0  -8   1  158.78    7.21
   0  -8  -1  183.00    7.98
   0  -8   1  163.02    8.57
   0  -8  -2   57.11    3.34
   0  -8   2   80.21    7.36
   0  -8   2   69.02    3.81
   0  -8   2   70.84    5.51
   0  -8   2   66.32    3.51
   0  -8  -2   71.52    4.46
   0  -8  -3   15.77    1.98
   0  -8   3   15.96    4.03
   0  -8   3   18.83    3.14
   0  -8   3   16.16    1.95
   0  -8   3   16.31    1.41
   0  -8  -3   14.17    1.80
   0  -8   3   17.13    1.64
   0  -8   3   18.15    2.93
   0  -8  -4  224.55   10.32
   0  -8   4  237.40   15.23
   0  -8   4  218.14   11.77
   0  -8   4  194.61    8.34
   0  -8   4  189.00    7.93
   0  -8   4  192.57    9.45
   0  -8   4  218.72    8.12
   0  -8  -4  217.55    9.15
   0  -8  -4  217.04    9.74
   0  -8  -4  208.23    9.93
   0  -8  -5  246.40   12.74
   0  -8   5  295.70   18.28
   0  -8   5  268.14   13.94
   0  -8  -5  254.34   11.93
   0  -8   5  229.40    9.95
   0  -8  -5  273.27   11.34
   0  -8   5  236.57   11.97
   0  -8   5  305.01   10.53
   0  -8  -5  258.51   12.28
   0  -8  -6  109.77    8.36
   0  -8  -6  122.81    7.69
   0  -8  -6  108.91    5.83
   0  -8   6  104.21    7.36
   0  -8  -6  105.88    5.83
   0  -8   6  105.04    8.27
   0  -8   6  126.65   12.43
   0  -8   6  111.72    5.66
   0  -8  -6  121.50    6.56
   0  -8   6  110.48    5.95
   0  -8  -6  127.54    7.59
   0  -8   6  107.67    7.66
   0  -8  -6  102.95    7.10
   0  -8  -6  124.31    6.69
   0  -8  -7   94.26    5.71
   0  -8  -7   95.47    5.84
   0  -8  -7  114.08    7.76
   0  -8  -7   87.35    8.30
   0  -8   7  100.92    7.47
   0  -8  -7   99.54    6.69
   0  -8   7  118.88   12.75
   0  -8  -7  126.36    7.99
   0  -8  -7  123.16    6.63
   0  -8   7   98.43    8.09
   0  -8   7  101.86    6.07
   0  -8   7   99.91    5.69
   0  -8   8   86.86    7.05
   0  -8  -8   83.81    6.28
   0  -8  -8   86.96    8.81
   0  -8   8   93.63   12.00
   0  -8  -8  105.85    6.03
   0  -8   8   65.07    4.93
   0  -8   8   72.78    7.60
   0  -8  -8   89.55    6.93
   0  -8   8   91.94    5.90
   0  -8  -8   85.24    5.66
   0  -8   9   48.95    5.17
   0  -8  -9   53.69    4.87
   0  -8   9   46.74    3.99
   0  -8   9   50.42    4.38
   0  -8  -9   52.28    4.40
   0  -8 -10   18.27    2.76
   0  -8 -10   20.13    2.83
   0  -8  10   20.48    3.31
   0  -8  10   19.63    2.69
   0  -8  10   13.14    2.10
   0  -8 -10   18.41    2.59
   0  -8 -11   58.59    4.16
   0  -8  11   54.81    4.30
   0  -8  11   48.24    3.67
   0  -7   0    0.08    0.37
   0  -7   0    0.37    0.69
   0  -7   0    0.10    0.76
   0  -7  -1 1287.07   39.50
   0  -7   1 1349.48   42.24
   0  -7   1 1284.67   38.98
   0  -7   1 1184.68   38.26
   0  -7  -1 1375.89   40.21
   0  -7   1 1241.52   39.22
   0  -7  -2  131.70    6.03
   0  -7   2  164.61    8.50
   0  -7   2  156.26   10.06
   0  -7   2  148.32    6.15
   0  -7   2  135.25    7.61
   0  -7  -2  149.71    7.08
   0  -7  -3  677.64   25.86
   0  -7  -3  735.29   26.46
   0  -7   3  775.37   31.76
   0  -7   3  774.30   28.61
   0  -7   3  693.90   25.66
   0  -7  -3  725.24   25.90
   0  -7  -3  738.13   25.45
   0  -7   3  801.08   28.35
   0  -7  -4  316.94   13.46
   0  -7   4  338.40   18.31
   0  -7   4  329.32   15.09
   0  -7  -4  319.55   12.87
   0  -7   4  270.76   11.07
   0  -7   4  291.16   12.70
   0  -7  -4  339.79   12.40
   0  -7   4  316.41   11.17
   0  -7  -4  307.77   13.00
   0  -7  -5  498.03   20.23
   0  -7   5  496.35   21.16
   0  -7   5  499.63   25.52
   0  -7  -5  542.23   18.35
   0  -7   5  447.70   18.99
   0  -7  -5  503.51   19.02
   0  -7   5  426.70   16.78
   0  -7  -5  439.16   18.68
   0  -7  -6  726.52   29.06
   0  -7  -6  694.46   26.18
   0  -7  -6  730.20   27.40
   0  -7   6  677.31   27.15
   0  -7   6  675.12   28.90
   0  -7   6  751.93   35.23
   0  -7  -6  810.52   26.17
   0  -7   6  665.71   24.99
   0  -7  -6  797.45   27.60
   0  -7   6  649.82   27.49
   0  -7   6  637.09   24.55
   0  -7  -6  683.03   26.93
   0  -7  -7  205.99    9.98
   0  -7   7  206.74   11.74
   0  -7  -7  233.11   11.25
   0  -7  -7  229.80   12.09
   0  -7  -7  226.14   10.23
   0  -7  -7  231.60   14.02
   0  -7   7  226.55   17.94
   0  -7   7  228.51   10.28
   0  -7  -7  266.06   12.48
   0  -7   7  211.83    9.76
   0  -7  -7  250.42   10.71
   0  -7   7  210.08   12.68
   0  -7  -8   24.35    4.72
   0  -7  -8   26.49    3.39
   0  -7   8   24.43    3.94
   0  -7   8   22.43    6.03
   0  -7   8   22.77    2.75
   0  -7  -8   29.23    4.02
   0  -7   8   19.95    4.00
   0  -7   8   26.64    3.07
   0  -7  -8   27.24    2.94
   0  -7  -8   23.26    3.01
   0  -7  -9  127.69    7.89
   0  -7   9  108.92    8.10
   0  -7   9  116.75   13.36
   0  -7   9  119.02    7.04
   0  -7  -9  123.59    8.31
   0  -7   9  109.14    6.62
   0  -7  -9  119.53    7.16
   0  -7 -10  111.90    6.84
   0  -7  10  102.61    7.18
   0  -7 -10   99.33    6.55
   0  -7  10   81.96    5.53
   0  -7  10   93.14    5.98
   0  -7 -10  105.29    6.35
   0  -7  11   36.03    3.55
   0  -7 -11   37.01    3.33
   0  -7  11   31.22    2.92
   0  -7  11   28.71    2.71
   0  -7 -11   34.77    3.10
   0  -6   0  327.59   11.44
   0  -6   0  327.12   11.93
   0  -6   0  297.80   12.67
   0  -6   1 3097.94   88.21
   0  -6  -1 2876.59   85.81
   0  -6   1 2702.38   84.74
   0  -6  -1 3074.60   86.41
   0  -6   1 2628.06   85.33
   0  -6  -2   12.93    1.38
   0  -6   2   13.65    2.83
   0  -6   2   16.95    2.40
   0  -6  -2   12.98    1.48
   0  -6   2   12.86    1.36
   0  -6   2   15.11    2.12
   0  -6  -3  909.94   30.54
   0  -6  -3  841.13   30.74
   0  -6   3  945.63   32.75
   0  -6   3  943.46   35.85
   0  -6   3  823.98   29.89
   0  -6   3  822.97   31.89
   0  -6  -3  844.84   30.32
   0  -6  -4  564.61   20.83
   0  -6  -4  557.27   21.31
   0  -6   4  591.39   25.93
   0  -6   4  599.60   22.64
   0  -6   4  483.72   18.21
   0  -6  -4  537.51   19.27
   0  -6   4  508.93   19.85
   0  -6  -4  537.49   19.86
   0  -6  -4  540.38   19.95
   0  -6  -5   13.62    2.55
   0  -6   5   12.18    2.70
   0  -6   5   13.13    3.84
   0  -6   5   13.47    1.54
   0  -6   5   13.49    1.65
   0  -6  -5   16.18    2.34
   0  -6   5   10.45    2.08
   0  -6  -5   13.96    1.91
   0  -6  -5   15.61    2.33
   0  -6  -6  486.37   22.31
   0  -6  -6  533.65   21.02
   0  -6   6  485.07   20.71
   0  -6  -6  497.66   19.80
   0  -6   6  550.86   27.94
   0  -6   6  504.90   22.67
   0  -6   6  496.91   18.78
   0  -6  -6  555.58   20.99
   0  -6   6  488.14   18.50
   0  -6  -6  593.18   19.82
   0  -6   6  469.21   21.11
   0  -6  -6  479.85   20.14
   0  -6  -7  276.90   12.74
   0  -6  -7  284.10   13.71
   0  -6  -7  277.93   15.67
   0  -6   7  254.96   13.42
   0  -6  -7  263.93   11.70
   0  -6  -7  308.26   12.26
   0  -6   7  260.70   14.36
   0  -6  -7  302.86   13.81
   0  -6   7  267.58   11.68
   0  -6   7  254.84   11.33
   0  -6   7  293.04   20.08
   0  -6  -8  124.23   10.65
   0  -6   8  113.94    8.22
   0  -6  -8  126.00    7.20
   0  -6  -8  127.08    7.85
   0  -6  -8  138.57    7.05
   0  -6   8  126.85    7.08
   0  -6   8  117.70    6.76
   0  -6   8  113.64    9.48
   0  -6  -8  133.73    8.63
   0  -6   8  119.04   13.25
   0  -6  -9   11.19    2.22
   0  -6   9    8.72    2.64
   0  -6  -9    7.96    2.26
   0  -6  -9    9.87    3.42
   0  -6   9    6.80    3.68
   0  -6   9   10.54    2.22
   0  -6   9   10.26    2.12
   0  -6  -9    9.47    2.70
   0  -6   9    6.49    2.78
   0  -6  10  166.18    9.57
   0  -6 -10  156.18    8.68
   0  -6 -10  161.05    8.80
   0  -6  10  143.68    7.83
   0  -6  10  142.04    7.97
   0  -6 -10  158.68    8.48
   0  -6  11  108.24    6.52
   0  -6 -11  107.65    6.11
   0  -6  11   92.78    5.51
   0  -6 -11  105.17    5.88
   0  -6 -12   24.65    1.96
   0  -5   0    0.57    0.45
   0  -5   0    0.04    0.60
   0  -5   0   -0.07    0.75
   0  -5  -1  864.09   29.34
   0  -5   1  929.64   30.02
   0  -5  -1  853.56   29.47
   0  -5  -1  927.67   30.15
   0  -5   1  990.95   31.85
   0  -5   1  928.66   29.34
   0  -5   1  781.42   29.51
   0  -5  -1 1027.21   30.67
   0  -5  -2  171.97    7.11
   0  -5  -2  172.85    7.32
   0  -5   2  180.88    8.59
   0  -5   2  161.34    9.64
   0  -5   2  174.80    7.01
   0  -5   2  162.56    8.11
   0  -5  -3  160.17    7.32
   0  -5   3  154.12   10.02
   0  -5   3  168.43    8.62
   0  -5  -3  165.47    7.68
   0  -5   3  138.96    6.74
   0  -5   3  158.62    8.31
   0  -5  -3  145.52    6.88
   0  -5  -4    9.24    1.88
   0  -5   4   11.17    2.51
   0  -5   4   11.63    3.35
   0  -5  -4   10.77    2.18
   0  -5   4    9.54    1.26
   0  -5  -4   10.36    1.85
   0  -5   4    8.48    1.67
   0  -5  -4   11.68    1.70
   0  -5  -5  129.80    7.71
   0  -5   5  121.34    8.30
   0  -5  -5  134.76    8.23
   0  -5   5  137.61   10.85
   0  -5  -5  135.35    7.02
   0  -5  -5  144.43    6.50
   0  -5   5  115.63    5.62
   0  -5   5  116.61    5.51
   0  -5   5  117.44    7.02
   0  -5  -5  130.09    6.72
   0  -5  -6   72.35    6.13
   0  -5   6   61.60    8.01
   0  -5   6   65.19    6.19
   0  -5  -6   72.36    5.20
   0  -5  -6   77.31    4.52
   0  -5   6   58.59    3.82
   0  -5   6   61.07    5.25
   0  -5   6   62.80    3.78
   0  -5  -6   57.29    4.47
   0  -5   7   77.85    6.24
   0  -5  -7   84.46    5.16
   0  -5  -7   82.54    7.70
   0  -5  -7   88.71    5.85
   0  -5   7   86.42    5.11
   0  -5   7   74.27    6.75
   0  -5   7   78.69    4.84
   0  -5  -7   88.34    6.42
   0  -5  -7   92.41    5.35
   0  -5   7   76.52    7.16
   0  -5   7   85.38   10.27
   0  -5  -8    5.56    1.81
   0  -5   8    4.57    2.24
   0  -5  -8    4.35    1.64
   0  -5  -8    7.95    2.99
   0  -5   8    4.06    3.73
   0  -5   8    8.77    2.85
   0  -5   8    3.92    1.62
   0  -5   8    5.10    1.72
   0  -5  -8    4.85    1.39
   0  -5  -8    6.56    2.33
   0  -5  -9  269.15   12.73
   0  -5   9  254.54   13.35
   0  -5  -9  232.80   16.34
   0  -5   9  211.08   18.72
   0  -5   9  239.82   15.34
   0  -5   9  246.48   11.59
   0  -5  -9  290.21   13.82
   0  -5   9  241.27   11.38
   0  -5  -9  241.24   11.82
   0  -5 -10   44.97    4.25
   0  -5  10   42.77    4.72
   0  -5 -10   46.46    4.38
   0  -5  10   46.93    4.02
   0  -5 -10   48.93    4.90
   0  -5  10   44.75    3.91
   0  -5 -10   53.60    4.50
   0  -5  11   28.60    3.35
   0  -5 -11   29.34    2.98
   0  -5  11   22.14    2.54
   0  -5  11   20.07    2.48
   0  -5 -11   28.62    3.03
   0  -5  12   16.85    1.79
   0  -5 -12   17.89    1.65
   0  -5 -12   19.04    1.89
   0  -4   0 1029.96   35.14
   0  -4   0 1130.70   35.55
   0  -4  -1  326.62   10.68
   0  -4  -1  307.97   11.12
   0  -4  -1  300.05   10.74
   0  -4   1  321.04   12.24
   0  -4   1  320.55   10.59
   0  -4   1  269.29   10.48
   0  -4  -1  353.39   11.56
   0  -4   1  269.15   11.58
   0  -4  -2 1273.03   41.57
   0  -4   2 1256.39   42.50
   0  -4   2 1213.89   40.88
   0  -4   2 1166.45   41.96
   0  -4  -3  597.57   20.64
   0  -4   3  634.96   22.12
   0  -4  -3  553.18   20.75
   0  -4   3  575.38   23.75
   0  -4   3  516.11   19.88
   0  -4  -3  526.39   19.77
   0  -4  -4  395.04   15.30
   0  -4   4  376.72   18.53
   0  -4   4  371.17   16.21
   0  -4  -4  378.45   15.58
   0  -4   4  363.47   14.55
   0  -4   4  342.09   13.08
   0  -4  -4  393.14   14.38
   0  -4  -4  361.62   14.03
   0  -4  -5  149.77    8.40
   0  -4   5  156.89   11.52
   0  -4   5  143.94    9.01
   0  -4  -5  136.40    8.54
   0  -4   5  127.21    7.43
   0  -4   5  134.09    6.12
   0  -4  -5  165.13    7.03
   0  -4  -5  152.67    7.57
   0  -4   5  131.11    6.00
   0  -4  -5  144.58    6.89
   0  -4  -5  147.39    7.08
   0  -4  -6   37.10    4.34
   0  -4   6   33.19    5.92
   0  -4   6   31.50    4.30
   0  -4  -6   31.46    2.80
   0  -4  -6   37.64    3.63
   0  -4   6   28.87    2.43
   0  -4   6   29.89    2.48
   0  -4   6   26.65    3.46
   0  -4  -6   29.12    2.95
   0  -4  -7  138.86    7.68
   0  -4  -7  131.40    9.82
   0  -4  -7  133.78    6.92
   0  -4   7  128.85    8.20
   0  -4  -7  152.45    7.14
   0  -4   7  122.16    8.77
   0  -4   7  133.23    6.76
   0  -4  -7  145.79    8.43
   0  -4   7  121.19    6.50
   0  -4   7  135.82   12.80
   0  -4   7  120.23    9.28
   0  -4  -8  221.54   10.70
   0  -4  -8  239.22   11.57
   0  -4  -8  224.94   14.82
   0  -4   8  226.70   12.26
   0  -4   8  244.34   18.85
   0  -4   8  228.50   10.47
   0  -4  -8  250.88   12.54
   0  -4   8  224.97   10.45
   0  -4   8  197.29   13.23
   0  -4  -9   18.88    2.90
   0  -4  -9   17.50    4.32
   0  -4  -9   17.69    2.90
   0  -4   9   20.72    3.59
   0  -4   9   15.23    5.15
   0  -4   9   15.72    3.82
   0  -4   9   19.01    2.65
   0  -4   9   18.95    2.75
   0  -4  -9   20.62    3.59
   0  -4  -9   23.66    3.12
   0  -4  10   37.41    4.37
   0  -4 -10   36.39    3.88
   0  -4 -10   42.75    4.56
   0  -4  10   31.61    3.33
   0  -4  10   34.96    3.48
   0  -4 -10   40.13    3.92
   0  -4  11   27.11    3.31
   0  -4 -11   31.99    3.13
   0  -4  11   25.75    2.77
   0  -4  11   22.79    2.60
   0  -4 -11   30.05    3.20
   0  -4  12   17.13    1.89
   0  -4 -12   20.31    1.73
   0  -4 -12   21.90    2.12
   0  -3   0   -0.02    0.23
   0  -3   0    0.11    0.37
   0  -3  -1  736.54   22.86
   0  -3   1  627.66   23.50
   0  -3   1  700.11   22.55
   0  -3   1  584.62   23.17
   0  -3  -1  687.60   23.07
   0  -3  -2   46.14    3.02
   0  -3   2   37.78    3.10
   0  -3   2   46.38    2.69
   0  -3  -2   44.81    2.70
   0  -3   2   41.04    3.06
   0  -3  -3  513.33   18.36
   0  -3   3  493.50   20.65
   0  -3   3  518.77   19.03
   0  -3   3  453.84   17.43
   0  -3  -3  456.48   17.03
   0  -3  -4  359.00   14.06
   0  -3   4  350.88   17.13
   0  -3   4  363.96   15.20
   0  -3  -4  377.50   14.66
   0  -3   4  314.85   13.34
   0  -3  -4  337.60   13.11
   0  -3   4  302.43   11.94
   0  -3  -4  345.29   12.79
   0  -3  -5  220.11   10.67
   0  -3   5  192.19   11.00
   0  -3   5  212.53   13.63
   0  -3  -5  223.86   11.13
   0  -3   5  193.64    9.82
   0  -3   5  186.97    8.08
   0  -3  -5  233.77    9.15
   0  -3  -5  217.84    9.59
   0  -3  -5  204.43    8.90
   0  -3  -5  203.89    8.93
   0  -3  -6  327.59   15.51
   0  -3   6  328.05   19.38
   0  -3   6  313.65   15.96
   0  -3   6  303.83   12.06
   0  -3   6  291.15   14.23
   0  -3  -6  338.32   13.87
   0  -3   6  275.17   11.94
   0  -3  -6  359.43   12.91
   0  -3  -6  308.26   12.84
   0  -3  -7  149.59   10.44
   0  -3   7  142.38    8.68
   0  -3  -7  137.00    7.83
   0  -3  -7  147.98    7.34
   0  -3   7  147.57    7.15
   0  -3   7  140.37    7.08
   0  -3  -7  163.97    8.90
   0  -3   7  139.17    9.42
   0  -3  -7  168.23    7.53
   0  -3   7  135.70   10.01
   0  -3   7  146.04   13.22
   0  -3  -8   63.08    4.68
   0  -3  -8   50.22    6.67
   0  -3  -8   57.75    4.87
   0  -3   8   56.49    5.43
   0  -3   8   60.31    9.14
   0  -3   8   55.41    4.29
   0  -3   8   56.88    6.49
   0  -3   8   60.78    4.36
   0  -3  -8   77.18    6.04
   0  -3   9  243.76   13.34
   0  -3  -9  268.77   12.76
   0  -3  -9  240.08   16.65
   0  -3  -9  255.33   12.42
   0  -3   9  246.13   19.93
   0  -3   9  259.73   11.74
   0  -3   9  241.94   11.68
   0  -3   9  236.18   15.50
   0  -3  -9  290.95   13.90
   0  -3  -9  274.55   12.40
   0  -3 -10   63.56    5.05
   0  -3  10   54.98    5.32
   0  -3  10   56.11    4.43
   0  -3 -10   60.41    5.48
   0  -3  10   60.67    4.66
   0  -3 -10   68.47    5.18
   0  -3  11  102.70    6.62
   0  -3 -11  101.96    6.06
   0  -3  11   96.21    5.80
   0  -3 -11  101.61    6.62
   0  -3 -11  111.66    6.46
   0  -3  12   44.10    3.14
   0  -3 -12   44.18    3.19
   0  -2   0 2241.87   72.51
   0  -2   1  667.42   22.79
   0  -2   2  567.72   20.59
   0  -2  -2  542.56   19.57
   0  -2   3   67.29    3.99
   0  -2  -3   61.75    2.59
   0  -2   3   74.27    4.77
   0  -2   3   73.47    5.59
   0  -2  -3   71.49    3.44
   0  -2   4  132.74    7.54
   0  -2   4  130.35    8.98
   0  -2  -4  143.27    5.64
   0  -2   5  272.16   15.68
   0  -2   5  288.30   13.88
   0  -2   5  259.45   10.18
   0  -2  -5  286.80   11.70
   0  -2  -5  264.74   10.89
   0  -2  -5  273.77   10.79
   0  -2   6  102.85    9.77
   0  -2   6   95.73    7.70
   0  -2  -6  107.49    5.73
   0  -2   6   95.11    4.97
   0  -2  -6  114.43    6.47
   0  -2  -6  102.07    5.65
   0  -2  -7  117.10    6.92
   0  -2   7  103.85    7.36
   0  -2   7  134.73   12.31
   0  -2   7  118.52    9.28
   0  -2  -7  129.03    7.70
   0  -2   7  123.93    6.22
   0  -2  -7  130.54    6.42
   0  -2  -7  126.78    6.85
   0  -2   8  165.90   10.06
   0  -2  -8  186.69    9.60
   0  -2   8  172.17    8.47
   0  -2  -8  188.72   10.39
   0  -2   8  156.94   14.93
   0  -2   9   18.72    3.48
   0  -2  -9   23.80    3.16
   0  -2  -9   25.27    3.38
   0  -2  -9   18.98    4.58
   0  -2  -9   25.82    3.85
   0  -2   9   25.94    2.94
   0  -2   9   22.21    6.09
   0  -2 -10    6.42    1.95
   0  -2  10    7.76    2.49
   0  -2  10    6.29    1.67
   0  -2 -10   10.29    2.70
   0  -2  11   17.29    2.80
   0  -2 -11   18.80    2.48
   0  -2 -11   17.44    2.81
   0  -2  12   70.46    4.17
   0  -1   1 2113.93   71.47
   0  -1   1 2321.64   71.79
   0  -1  -2   92.59    3.49
   0  -1   2   98.96    4.58
   0  -1  -2   91.36    3.96
   0  -1   3  252.42   10.16
   0  -1  -3  234.25    8.48
   0  -1  -3  240.23    8.87
   0  -1   4  112.19    6.02
   0  -1   4  116.67    8.08
   0  -1  -4  102.65    4.52
   0  -1   5   57.97    5.12
   0  -1  -5   50.38    4.51
   0  -1   5   62.19    6.55
   0  -1  -5   37.57    2.48
   0  -1   5   45.54    3.97
   0  -1   5   46.00    4.01
   0  -1  -5   56.40    3.77
   0  -1   5   47.12    2.71
   0  -1  -5   39.17    2.72
   0  -1  -5   48.34    3.19
   0  -1   6   31.67    4.41
   0  -1  -6   33.52    4.36
   0  -1   6   36.59    5.70
   0  -1   6   31.97    3.78
   0  -1  -6   31.64    3.14
   0  -1  -6   37.60    3.51
   0  -1   6   36.17    2.57
   0  -1  -6   37.16    2.99
   0  -1  -7   96.53    5.99
   0  -1   7   87.68    6.49
   0  -1   7   93.56   10.35
   0  -1   7   91.55    8.16
   0  -1  -7  101.87    6.66
   0  -1   7   87.46    7.18
   0  -1  -7  112.22    5.61
   0  -1   7   93.73    5.17
   0  -1  -7  101.59    5.88
   0  -1   8  185.55   10.82
   0  -1  -8  194.93   10.01
   0  -1   8  205.13   16.88
   0  -1   8  160.78   12.05
   0  -1   8  189.74    9.23
   0  -1   8  187.66    8.93
   0  -1  -8  205.03   10.91
   0  -1  -8  208.97    9.81
   0  -1   9  135.34    9.11
   0  -1  -9  144.08    8.29
   0  -1  -9  147.96    8.55
   0  -1   9  145.35    7.65
   0  -1  -9  156.89    9.44
   0  -1   9  143.06    7.94
   0  -1   9  149.50   14.92
   0  -1  10  130.76    8.50
   0  -1 -10  130.66    7.69
   0  -1 -10  141.11    8.71
   0  -1  10  126.88    6.97
   0  -1  10  129.77    7.42
   0  -1 -11    3.99    1.37
   0  -1  11    6.56    2.00
   0  -1 -11    5.36    1.90
   0  -1  11    1.79    1.44
   0  -1  12    3.69    1.22
   0   0  -1 5859.21  163.18
   0   0   1 5705.38  163.95
   0   0  -2 1923.18   64.12
   0   0  -2 1850.15   64.08
   0   0   3 1037.06   32.46
   0   0  -3  863.20   30.25
   0   0   3  992.59   31.84
   0   0  -3  888.36   30.14
   0   0  -4  629.17   22.05
   0   0  -4  557.53   19.83
   0   0  -4  557.41   19.28
   0   0   4  664.22   22.51
   0   0  -4  663.32   22.49
   0   0   4  609.25   24.93
   0   0   4  617.10   21.60
   0   0  -4  528.41   19.58
   0   0  -5  767.14   29.57
   0   0   5  867.28   33.76
   0   0   5  848.40   29.68
   0   0  -5  866.17   30.34
   0   0   5  781.84   28.83
   0   0   5  786.10   26.46
   0   0  -5  847.05   28.09
   0   0  -5  790.38   27.24
   0   0  -6  131.25    8.47
   0   0   6  115.06    8.91
   0   0   6  120.07    7.62
   0   0  -6  126.47    8.78
   0   0   6  137.89   11.19
   0   0  -6  139.71    7.28
   0   0   6  121.29    7.80
   0   0   6  126.08    5.98
   0   0   6  117.61    5.69
   0   0  -6  143.53    6.88
   0   0  -6  125.36    6.38
   0   0   7  196.48   11.00
   0   0  -7  208.73    9.55
   0   0  -7  226.32   13.10
   0   0  -7  215.75   10.25
   0   0   7  212.42   13.29
   0   0   7  207.67   15.84
   0   0   7  215.01    9.21
   0   0   7  209.54    9.43
   0   0  -7  244.30   11.26
   0   0   7  207.94   12.07
   0   0  -7  225.27   10.02
   0   0  -8   89.25    5.65
   0   0  -8   85.05    5.96
   0   0  -8   89.68    8.63
   0   0   8   91.26    6.81
   0   0  -8   91.06    5.83
   0   0   8   70.65    7.63
   0   0   8  101.51   11.38
   0   0   8   87.99    5.22
   0   0  -8   99.29    6.88
   0   0   8   75.87    7.60
   0   0   8   82.23    5.43
   0   0  -8   83.93    5.58
   0   0  -9  545.00   22.03
   0   0   9  531.67   23.46
   0   0  -9  564.65   28.10
   0   0   9  534.23   31.45
   0   0  -9  631.03   24.07
   0   0   9  539.11   21.06
   0   0   9  493.60   25.85
   0   0   9  542.44   21.63
   0   0  -9  586.17   22.25
   0   0 -10  104.14    6.57
   0   0  10  115.81    7.69
   0   0 -10  119.64    7.75
   0   0  10   96.19    6.27
   0   0 -10   89.25    5.51
   0   0 -10  113.12    6.94
   0   0 -11   30.06    2.87
   0   0  11   26.60    3.35
   0   0  11   23.51    2.80
   0   0 -11   34.00    3.64
   0   0 -11   29.10    3.19
   0   0  12   -0.38    1.06
   0   0 -12    0.68    1.00
   0   1   1   49.26    4.90
   0   1   1 3105.57   15.24
   0   1   2  157.01    6.57
   0   1  -2  151.81    5.26
   0   1   2  156.24    6.17
   0   1  -3  265.29   10.63
   0   1   3  307.82   11.39
   0   1   3  266.89   12.21
   0   1  -3  231.77    9.08
   0   1   3  283.49   10.43
   0   1  -3  224.83    8.44
   0   1  -4  127.02    5.71
   0   1   4  142.93    6.52
   0   1  -4  129.33    6.01
   0   1  -4  115.19    3.90
   0   1   4  135.69    8.12
   0   1   4  127.70    5.44
   0   1  -5   61.30    4.84
   0   1  -5   54.99    3.48
   0   1   5   78.43    7.41
   0   1   5   66.61    5.24
   0   1  -5   66.32    5.26
   0   1  -5   56.31    3.55
   0   1   5   58.76    3.12
   0   1  -5   67.71    4.23
   0   1   5   60.12    4.70
   0   1  -6   44.25    4.53
   0   1  -6   32.87    2.88
   0   1  -6   46.65    4.87
   0   1   6   38.27    6.01
   0   1   6   43.09    4.40
   0   1  -6   49.31    3.91
   0   1   6   35.95    4.05
   0   1   6   37.53    2.87
   0   1  -6   27.61    3.48
   0   1   6   46.05    2.80
   0   1  -6   39.83    3.11
   0   1  -7   77.66    4.83
   0   1  -7   90.71    7.58
   0   1  -7   73.62    5.17
   0   1   7   81.67    7.82
   0   1   7   75.50    9.27
   0   1  -7   88.53    6.00
   0   1   7   79.60    6.75
   0   1   7   80.65    4.53
   0   1   7   79.71    4.81
   0   1  -7   81.97    5.12
   0   1  -8  192.72    9.91
   0   1  -8  187.04    9.47
   0   1   8  180.01   10.66
   0   1  -8  190.91    9.38
   0   1  -8  198.99   13.35
   0   1   8  164.47   12.43
   0   1   8  188.35   16.16
   0   1   8  192.63    9.24
   0   1   8  188.48   12.39
   0   1   8  190.59    8.80
   0   1  -8  218.56   10.98
   0   1  -8  188.07    9.42
   0   1   9  147.07    9.49
   0   1  -9  148.60   12.28
   0   1  -9  144.47    8.24
   0   1   9  148.76    8.11
   0   1  -9  166.80    9.64
   0   1   9  134.67   11.09
   0   1   9  142.70    7.50
   0   1  -9  158.59    8.53
   0   1 -10  120.26    7.10
   0   1  10  114.04    7.93
   0   1 -10  145.57    8.59
   0   1  10  120.52    7.09
   0   1 -10  106.84    6.32
   0   1 -10  134.24    7.68
   0   1  11    1.58    1.56
   0   1 -11    2.66    1.57
   0   1  11    1.57    1.27
   0   1 -11    3.56    1.74
   0   1  12    7.47    1.42
   0   1 -12    9.01    1.61
   0   2   0 2265.78   73.23
   0   2   1  850.61   29.40
   0   2  -1  937.76   29.79
   0   2  -2  596.95   15.14
   0   2  -2  635.75   14.37
   0   2  -3   92.58    5.17
   0   2   3   90.71    6.42
   0   2  -3   80.95    4.23
   0   2  -4  130.76    7.00
   0   2   4  132.48    7.01
   0   2  -4  135.60    7.30
   0   2  -4  122.84    5.90
   0   2   4  131.55    9.08
   0   2   4  151.21    8.15
   0   2  -5  272.49   10.23
   0   2   5  290.63   11.18
   0   2  -5  291.53   10.85
   0   2  -5  233.37    7.57
   0   2   5  279.33   13.83
   0   2  -5  248.89    7.40
   0   2   5  259.22    9.54
   0   2  -5  274.26    8.47
   0   2   5  258.21    6.44
   0   2  -6  104.09    7.43
   0   2  -6  106.34    7.82
   0   2   6  116.48    7.81
   0   2   6  112.61   10.13
   0   2  -6   89.92    5.53
   0   2   6  105.67    4.98
   0   2   6  111.52    7.32
   0   2  -6  115.17    6.42
   0   2   6  102.52    5.33
   0   2  -6  101.45    5.58
   0   2  -7  104.72    6.22
   0   2  -7  117.62    8.88
   0   2  -7  117.65    6.70
   0   2  -7  114.85    6.14
   0   2   7  119.32   11.46
   0   2   7  108.15    8.20
   0   2  -7  126.59    7.43
   0   2   7  112.94    5.69
   0   2   7  109.82    6.03
   0   2  -7  121.25    6.48
   0   2   8  171.74   10.10
   0   2  -8  153.74    8.42
   0   2  -8  176.61   12.44
   0   2  -8  170.25    8.54
   0   2  -8  164.89    8.56
   0   2   8  142.58   11.67
   0   2   8  164.84    7.85
   0   2   8  156.07    8.24
   0   2  -8  191.79   10.14
   0   2   8  160.69   11.37
   0   2  -8  163.20    8.48
   0   2  -9   16.83    4.25
   0   2   9   19.21    3.36
   0   2  -9   15.47    2.52
   0   2  -9   20.82    3.50
   0   2   9   20.85    2.85
   0   2   9   18.16    4.15
   0   2  -9   20.31    2.96
   0   2  -9   17.47    2.53
   0   2  10    8.80    2.51
   0   2 -10    9.41    1.98
   0   2 -10   10.05    2.29
   0   2  10    9.07    2.06
   0   2 -10    9.35    2.54
   0   2 -10    7.48    1.61
   0   2  11   17.55    2.78
   0   2  11   17.08    2.43
   0   2 -11   19.36    2.88
   0   2 -11   18.46    2.63
   0   2  12   63.03    3.90
   0   2 -12   78.31    4.36
   0   3   0    0.12    0.33
   0   3   1  720.60   19.35
   0   3   1  506.03   18.70
   0   3   1  451.02   19.01
   0   3  -1  776.73   19.77
   0   3   2   44.04    2.55
   0   3  -2   37.35    2.53
   0   3  -2   40.02    2.32
   0   3   3  573.29   14.58
   0   3   3  511.15   16.91
   0   3  -3  480.12   13.99
   0   3  -3  436.47   12.59
   0   3   3  353.15   14.71
   0   3  -4  274.55   12.57
   0   3  -4  299.03   11.81
   0   3   4  326.30   13.04
   0   3   4  302.59   15.57
   0   3  -4  316.12   13.20
   0   3  -4  262.87   11.52
   0   3  -5  239.27    9.52
   0   3  -5  244.93    8.00
   0   3   5  259.68    9.58
   0   3  -5  249.96   10.00
   0   3  -5  211.97    7.39
   0   3   5  268.83   13.49
   0   3   5  301.49   11.79
   0   3  -6  315.21   15.48
   0   3   6  358.16   16.41
   0   3  -6  288.25   13.11
   0   3   6  314.59   12.42
   0   3   6  311.39   14.96
   0   3  -6  321.08   12.87
   0   3   6  315.42   11.94
   0   3  -6  334.96   13.80
   0   3  -7  143.02    7.42
   0   3  -7  164.16   10.90
   0   3  -7  179.54    9.10
   0   3   7  147.01    7.41
   0   3   7  143.80    9.91
   0   3  -7  155.06    7.80
   0   3  -8   58.94    7.09
   0   3  -8   57.23    4.46
   0   3  -8   59.10    4.52
   0   3  -8   55.22    4.56
   0   3   8   49.66    6.77
   0   3  -8   66.65    5.54
   0   3   8   58.08    4.41
   0   3   8   54.31    6.52
   0   3  -8   64.53    4.66
   0   3   9  262.07   13.84
   0   3  -9  249.11   16.87
   0   3  -9  275.12   12.25
   0   3   9  266.24   12.28
   0   3   9  252.39   16.33
   0   3  -9  295.92   13.97
   0   3  -9  265.69   12.16
   0   3  -9  269.50   12.54
   0   3  10   45.17    4.86
   0   3  10   50.53    4.23
   0   3 -10   48.46    4.75
   0   3 -10   56.80    4.57
   0   3 -10   36.17    3.47
   0   3  11   90.93    6.14
   0   3 -11  109.31    6.67
   0   3  11   87.14    5.59
   0   3 -11  102.18    6.08
   0   3  12   37.37    2.78
   0   3 -12   49.31    3.25
   0   4   0 1258.94   47.53
   0   4   0 1922.43   49.15
   0   4  -1  419.81    5.25
   0   4   1  357.67    4.37
   0   4   1  311.74    4.18
   0   4   1  317.52    5.74
   0   4  -1  409.00    5.51
   0   4   2 1445.14   13.45
   0   4  -2 1347.48   14.36
   0   4  -3  527.34   14.24
   0   4   3  601.51   14.94
   0   4  -3  203.37   11.96
   0   4  -3  487.10   13.47
   0   4   3  101.14   12.16
   0   4  -3  536.00   14.67
   0   4  -4  347.22   15.07
   0   4  -4  362.55   14.18
   0   4   4  439.89   15.97
   0   4  -4  361.68   15.47
   0   4  -4  328.68   14.14
   0   4   4  460.70   18.16
   0   4  -5  130.17    8.06
   0   4   5  147.25    8.34
   0   4  -5  151.43    7.35
   0   4   5  142.34    6.42
   0   4  -5  142.80    8.51
   0   4  -5  128.37    7.02
   0   4  -6   31.23    3.97
   0   4   6   33.59    4.60
   0   4  -6   27.26    3.02
   0   4  -6   37.23    3.45
   0   4   6   29.19    3.88
   0   4   6   33.92    2.74
   0   4  -6   32.06    2.80
   0   4  -7  136.37    9.82
   0   4  -7  122.59    6.59
   0   4  -7  118.23    7.45
   0   4   7  127.32    6.68
   0   4  -7  139.59    7.96
   0   4   7  126.07    9.21
   0   4  -7  134.13    7.03
   0   4  -8  209.61   14.22
   0   4  -8  220.85   10.53
   0   4   8  191.48   14.40
   0   4  -8  239.08   11.10
   0   4  -8  241.88   12.01
   0   4   8  211.67   10.37
   0   4   8  217.30   13.95
   0   4  -8  239.34   10.79
   0   4   9   15.07    3.24
   0   4  -9   19.84    4.44
   0   4  -9   17.34    2.55
   0   4   9   15.83    2.56
   0   4  -9   19.27    3.35
   0   4   9   16.20    4.09
   0   4  -9   14.33    2.43
   0   4  -9   19.51    2.89
   0   4  10   31.41    4.06
   0   4 -10   37.36    4.21
   0   4  10   28.96    3.37
   0   4 -10   33.04    3.28
   0   4 -10   36.66    3.70
   0   4  11   22.68    2.97
   0   4 -11   18.94    2.79
   0   4  11   19.99    2.53
   0   4 -11   21.16    2.71
   0   4  12   14.79    1.60
   0   4 -12   16.94    1.89
   0   5   0    0.20    0.55
   0   5   0    1.38    0.97
   0   5  -1 1007.69   30.06
   0   5   1  889.45   29.74
   0   5   1  881.14   30.14
   0   5  -1  972.32   30.17
   0   5  -2  198.53    8.13
   0   5   2  193.20    7.91
   0   5  -2  207.68    8.78
   0   5  -2  184.27    8.20
   0   5  -3  172.32    6.19
   0   5   3  179.68    6.26
   0   5  -3  167.91    6.36
   0   5  -4   18.41    2.47
   0   5  -4   18.45    2.15
   0   5   4   19.53    2.74
   0   5   4   19.88    3.76
   0   5  -4   14.72    1.98
   0   5  -4   14.59    2.36
   0   5  -5  125.42    7.73
   0   5   5  130.67    6.05
   0   5  -5  135.20    6.91
   0   5   5  135.83    8.04
   0   5   5  156.52    9.98
   0   5  -5  109.08    6.66
   0   5  -5  133.73    8.17
   0   5  -6   59.91    5.58
   0   5   6   65.86    5.78
   0   5  -6   65.52    4.74
   0   5   6   70.01    4.07
   0   5   6   68.79    6.70
   0   5  -6   54.65    4.55
   0   5  -7   96.37    8.14
   0   5  -7   89.47    5.39
   0   5  -7   90.25    6.48
   0   5  -7   93.99    6.51
   0   5  -7   99.00    5.77
   0   5   7   95.92    5.56
   0   5   7   82.34    7.59
   0   5  -8    3.47    1.52
   0   5  -8    2.02    2.05
   0   5  -8    4.08    2.14
   0   5   8    3.80    1.57
   0   5   8    2.48    2.18
   0   5  -8    3.41    1.51
   0   5   9  264.27   13.94
   0   5  -9  243.55   16.73
   0   5  -9  275.71   12.46
   0   5   9  257.76   16.51
   0   5  -9  305.78   14.10
   0   5   9  270.41   12.28
   0   5  -9  268.97   12.04
   0   5  -9  235.69   11.85
   0   5  -9  269.40   12.39
   0   5  10   54.02    5.09
   0   5  10   52.34    4.35
   0   5 -10   62.57    5.37
   0   5 -10   53.63    4.50
   0   5 -10   49.95    4.15
   0   5  11   26.39    3.12
   0   5  11   26.52    2.82
   0   5 -11   29.43    3.32
   0   5 -11   30.04    3.06
   0   5 -11   24.91    2.53
   0   5 -12   19.79    1.87
   0   6   0  514.54   16.62
   0   6   0  360.45   14.75
   0   6  -1 2637.86   77.87
   0   6   1 2568.15   77.61
   0   6   1 2718.78   78.55
   0   6  -2   26.46    2.11
   0   6   2   25.09    1.94
   0   6  -2   26.78    2.22
   0   6  -2   28.83    2.61
   0   6   2   23.00    1.65
   0   6  -3  919.61   15.27
   0   6   3  967.69   15.01
   0   6  -3  226.33   10.19
   0   6   3   13.45    7.26
   0   6   3  879.37   10.79
   0   6  -3  797.18   15.00
   0   6  -4  527.20   20.51
   0   6  -4  557.67   19.66
   0   6  -4  491.33   19.87
   0   6  -4  550.69   20.92
   0   6  -5   13.53    2.45
   0   6   5   11.40    2.49
   0   6   5   12.50    1.75
   0   6  -5   11.05    1.98
   0   6  -5    9.71    2.01
   0   6   5   15.78    3.59
   0   6  -6  494.68   17.44
   0   6  -6  548.61   15.15
   0   6   6  576.45   18.40
   0   6   6  553.62   13.34
   0   6   6  617.53   21.39
   0   6  -6  457.32   14.90
   0   6  -7  219.76   10.64
   0   6  -7  242.50   14.43
   0   6  -7  228.04   12.34
   0   6   7  258.37   14.65
   0   6  -7  288.76   12.73
   0   6  -7  272.61   11.52
   0   6   7  256.10   11.11
   0   6  -8  108.43    9.82
   0   6  -8  115.88    6.84
   0   6  -8  129.07    8.17
   0   6   8  128.48    7.14
   0   6   8  114.81    9.99
   0   6  -8  125.18    7.08
   0   6  -9   10.33    2.24
   0   6  -9   11.45    3.53
   0   6  -9   11.00    2.20
   0   6   9    9.30    4.28
   0   6  -9    8.95    2.59
   0   6   9   10.91    2.17
   0   6   9   13.42    3.68
   0   6  -9   10.87    2.07
   0   6  -9    8.85    1.99
   0   6  10  156.82    9.46
   0   6  10  162.64    8.54
   0   6 -10  182.64    9.80
   0   6 -10  173.53    8.81
   0   6 -10  159.23    8.52
   0   6  11   76.89    5.32
   0   6  11   78.42    4.95
   0   6 -11   79.44    4.79
   0   6 -11   84.38    5.15
   0   7   0    0.88    0.69
   0   7   0    0.23    0.94
   0   7  -1 1073.20   30.53
   0   7   1 1029.10   30.31
   0   7   1 1126.80   31.84
   0   7  -2  158.80    6.71
   0   7   2  147.00    6.31
   0   7   2  140.92    6.24
   0   7  -3  758.46   13.07
   0   7   3  749.39   12.04
   0   7   3    3.51    2.67
   0   7   3   86.12    3.94
   0   7  -4  272.19   11.85
   0   7  -4  289.47   11.15
   0   7  -4  257.53   11.43
   0   7  -5  469.06   20.97
   0   7   5  536.29   18.84
   0   7  -5  502.35   19.96
   0   7   5  537.41   21.78
   0   7  -5  444.82   20.09
   0   7  -6  659.19   20.92
   0   7   6  769.91   22.63
   0   7   6  773.57   16.84
   0   7  -6  739.75   18.65
   0   7  -6  640.03   18.93
   0   7   6  852.73   26.68
   0   7  -7  201.15    9.79
   0   7  -7  202.42   13.18
   0   7  -7  199.07   11.61
   0   7   7  223.37   13.76
   0   7  -7  251.27   11.82
   0   7   7  237.40   10.34
   0   7  -7  234.11   10.52
   0   7  -8   24.55    4.60
   0   7  -8   36.63    4.21
   0   7   8   26.29    3.10
   0   7   8   24.34    4.76
   0   7  -8   25.21    3.02
   0   7  -8   26.20    3.12
   0   7  -9  120.01    7.28
   0   7   9   96.77   12.11
   0   7   9  124.97    7.17
   0   7  -9  137.15    8.45
   0   7  -9  125.31    6.97
   0   7  -9  109.46    7.03
   0   7  -9  116.29    7.00
   0   7  10  102.00    6.97
   0   7  10   75.86    5.30
   0   7  10   91.61    5.81
   0   7 -10  113.75    7.14
   0   7 -10   92.72    5.89
   0   7 -10   98.24    6.01
   0   7  11   22.65    2.76
   0   7  11   22.61    2.47
   0   7 -11   32.41    3.28
   0   7 -11   27.24    2.58
   0   7 -11   28.14    2.71
   0   8   0 1375.57   40.15
   0   8   0  904.56   40.43
   0   8  -1  144.84    8.53
   0   8   1  146.22    6.82
   0   8  -2   75.14    4.05
   0   8   2   70.71    3.72
   0   8   2   75.53    4.02
   0   8  -3   14.49    2.14
   0   8   3   14.44    2.02
   0   8  -4  217.40   10.33
   0   8  -4  226.61    9.52
   0   8   4  238.34    8.31
   0   8   4  234.93   10.32
   0   8  -4  222.90   10.24
   0   8  -5  244.43   13.15
   0   8   5  296.81   13.93
   0   8   5  280.19   11.09
   0   8  -5  277.98   12.30
   0   8  -5  251.23   12.73
   0   8  -6  103.98    8.00
   0   8  -6   94.29    5.32
   0   8   6  120.02    6.03
   0   8   6  114.77    8.53
   0   8  -6  113.49    6.81
   0   8  -6   96.99    7.09
   0   8  -7   88.95    5.55
   0   8  -7   83.85    7.98
   0   8   7  123.16   10.47
   0   8  -7   91.26    7.33
   0   8   7  104.03    6.03
   0   8  -7  104.07    6.20
   0   8  -7  108.78    7.13
   0   8   7   95.78    8.61
   0   8  -8   62.17    7.46
   0   8   8   75.91   10.41
   0   8  -8   89.44    6.56
   0   8   8   66.31    7.59
   0   8   8   81.72    5.45
   0   8  -8   71.44    5.08
   0   8  -8   69.63    5.31
   0   8  -8   75.78    5.27
   0   8  -9   60.63    4.87
   0   8   9   61.64    4.73
   0   8  -9   61.96    5.50
   0   8  -9   47.77    4.42
   0   8  -9   57.00    4.55
   0   8  -9   61.16    4.47
   0   8 -10   12.77    2.19
   0   8  10   13.00    2.71
   0   8 -10   13.19    2.10
   0   8  10   14.81    2.25
   0   8 -10   17.66    2.89
   0   8  10   13.95    2.22
   0   8 -10   15.10    2.40
   0   8  11   47.08    3.76
   0   8 -11   52.46    4.07
   0   8 -11   47.68    3.44
   0   8 -11   44.77    3.28
   0   9   0   -0.47    1.45
   0   9   0    0.10    0.81
   0   9   1  157.93    6.74
   0   9  -1  176.36    7.84
   0   9  -2  591.22   21.36
   0   9   2  573.84   21.00
   0   9   2  636.01   21.90
   0   9  -3  203.18    6.87
   0   9   3  193.11    6.19
   0   9  -3  203.00    7.84
   0   9  -4   68.27    4.97
   0   9   4   60.89    4.55
   0   9  -4   51.40    4.41
   0   9  -5   47.42    4.70
   0   9   5   47.90    4.80
   0   9   5   44.05    3.16
   0   9  -5   47.96    4.14
   0   9  -5   38.58    4.14
   0   9  -6  473.55   19.32
   0   9  -6  483.56   18.52
   0   9   6  557.23   20.59
   0   9   6  547.06   15.69
   0   9  -6  588.18   18.01
   0   9  -7  376.90   20.26
   0   9   7  438.58   26.18
   0   9   7  488.00   24.00
   0   9  -7  359.72   18.73
   0   9   7  441.70   21.50
   0   9   7  467.62   17.06
   0   9  -7  450.51   18.44
   0   9  -7  354.45   15.95
   0   9  -8   32.59    5.32
   0   9   8   40.79    7.84
   0   9  -8   42.57    3.85
   0   9   8   45.40    4.03
   0   9  -8   51.96    4.94
   0   9  -8   40.94    4.04
   0   9  -8   39.80    3.69
   0   9  -9   23.51    3.12
   0   9  -9   26.36    3.63
   0   9   9   26.76    3.13
   0   9  -9   26.41    3.02
   0   9  -9   23.67    2.78
   0   9  -9   22.45    3.00
   0   9  10    3.80    1.90
   0   9 -10    4.04    1.41
   0   9 -10    2.70    1.28
   0   9  10    4.66    1.53
   0   9  10    3.26    1.37
   0   9 -10    6.25    1.96
   0   9 -10    4.40    1.62
   0   9  11   24.12    2.60
   0   9 -11   27.09    2.84
   0   9 -11   26.53    2.50
   0  10   0  729.48   26.95
   0  10   1  432.53   18.35
   0  10  -1  504.34   19.68
   0  10   2   15.63    1.99
   0  10  -2   19.48    2.91
   0  10  -3  163.74    6.19
   0  10   3  153.44    5.61
   0  10  -3  174.99    7.88
   0  10  -4   37.03    3.74
   0  10   4   39.90    3.76
   0  10  -5   71.84    6.17
   0  10   5  101.23   10.25
   0  10  -5   74.19    6.13
   0  10   5  103.40   10.80
   0  10   5   77.08    6.34
   0  10  -5   82.06    5.71
   0  10  -6 1044.84   28.64
   0  10   6 1458.03   39.54
   0  10  -6 1026.14   27.53
   0  10   6 1374.56   41.58
   0  10  -6 1222.02   26.27
   0  10   6 1111.79   29.52
   0  10  -6  987.35   23.50
   0  10   7  248.08   16.60
   0  10   7  226.93   18.18
   0  10  -7  188.07   12.31
   0  10   7  247.51   10.63
   0  10  -7  246.87   12.03
   0  10  -7  193.02   10.58
   0  10   8  145.79   14.86
   0  10  -8  166.36    8.63
   0  10   8  176.45    8.74
   0  10  -8  173.39    9.92
   0  10  -8  150.77    8.19
   0  10  -9   60.01    5.23
   0  10  -9   50.48    4.07
   0  10  -9   46.98    3.89
   0  10  -9   55.21    4.71
   0  10  10   17.70    2.87
   0  10 -10   19.95    2.45
   0  10  10   18.23    2.40
   0  10 -10   27.28    3.22
   0  10 -10   18.98    2.60
   0  10  11    8.69    1.56
   0  10 -11    7.91    1.46
   0  11   0   -0.13    1.05
   0  11   1  152.01    8.10
   0  11  -1  159.68    8.97
   0  11  -2  404.78   17.04
   0  11   2  351.20   14.68
   0  11   3   -0.62    1.09
   0  11   3    0.41    1.97
   0  11   4   -0.46    4.45
   0  11   5  136.63   12.30
   0  11  -5   97.70    7.52
   0  11   5  125.64   12.46
   0  11  -5   96.42    6.15
   0  11   6   77.49   10.11
   0  11  -6   58.72    9.45
   0  11  -6   73.79    6.76
   0  11   6   92.94   10.80
   0  11  -6   89.47    6.29
   0  11  -6   70.93    5.36
   0  11   7   33.48    6.08
   0  11  -7   28.28    4.64
   0  11   7   31.85    6.92
   0  11  -7   38.84    4.23
   0  11  -7   28.65    3.42
   0  11  -8    4.11    2.09
   0  11   8    3.46    3.32
   0  11  -8    5.84    2.29
   0  11  -8    3.73    1.50
   0  11  -9   25.41    3.42
   0  11  -9   20.97    2.53
   0  11  10   24.35    3.10
   0  11 -10   24.79    2.61
   0  11 -10   28.64    3.21
   0  11  10   17.78    2.36
   0  11 -10   24.97    2.81
   0  11  11   -0.46    0.75
   0  11 -11    0.37    0.75
   0  12   0  201.27   10.38
   0  12   1   11.34    2.11
   0  12  -1   12.28    2.46
   0  12   1    9.78    1.37
   0  12   2  155.05    8.20
   0  12  -2  183.85   10.21
   0  12  -3  744.64   18.07
   0  12   3    0.92    2.51
   0  12   4   15.84    7.87
   0  12  -4  160.18    7.34
   0  12   5  254.88   19.15
   0  12  -5  265.14   14.35
   0  12  -5  256.21   12.30
   0  12  -6  269.78   14.37
   0  12  -6  282.05   12.16
   0  12   7  335.15   22.90
   0  12  -7  300.11   17.00
   0  12  -7  344.03   15.59
   0  12  -7  291.04   14.50
   0  12  -8  264.45   11.96
   0  12  -8  243.82   12.58
   0  12  -9   23.63    3.27
   0  12   9   21.93    2.93
   0  12  10   68.32    4.89
   0  12 -10   69.00    4.41
   0  12 -10   80.27    5.25
   0  12  10   60.61    4.33
   0  12 -10   72.36    4.86
   0  12 -11   40.61    2.77
   0  13   0   -0.52    1.36
   0  13  -1  173.91    9.84
   0  13   1  164.20    8.93
   0  13   1  146.70    7.01
   0  13   2    0.23    0.75
   0  13  -2  323.10   12.17
   0  13  -3  160.63    8.94
   0  13   3   -0.51    2.30
   0  13  -4  363.22   15.63
   0  13  -4  376.41   13.08
   0  13   5  229.63   18.01
   0  13   5  223.21   16.79
   0  13  -5  181.32   11.29
   0  13  -5  206.48    9.80
   0  13   6   10.57    4.46
   0  13  -6    8.94    2.88
   0  13   6   -1.50    7.44
   0  13  -6    6.60    1.96
   0  13  -7   54.17    6.47
   0  13   7   73.58    9.12
   0  13   7   58.87    9.22
   0  13  -7   66.27    5.67
   0  13  -7   56.85    5.08
   0  13  -8  112.26    7.37
   0  13  -8   97.58    6.03
   0  13  -8   90.73    6.65
   0  13  -9  253.09   11.84
   0  13  -9  219.99   11.22
   0  13  10   28.96    2.97
   0  13 -10   28.80    2.65
   0  13  10   25.07    2.63
   0  13 -10   31.65    3.08
   0  13 -11   14.32    1.46
   0  14   0 1059.99   39.35
   0  14   0  611.37   27.44
   0  14   1  239.21   11.81
   0  14  -1  252.71   12.87
   0  14  -2  160.46    9.08
   0  14   2  127.57    5.21
   0  14  -3  145.74    9.08
   0  14  -3  137.54    6.52
   0  14  -4   39.01    5.03
   0  14  -4   43.80    4.12
   0  14   5   52.32    8.76
   0  14  -5   43.38    4.53
   0  14  -6   51.08    6.33
   0  14   6   56.80   10.15
   0  14   6   72.28   10.11
   0  14  -6   61.61    5.30
   0  14  -7  297.50   17.46
   0  14   7  348.38   23.44
   0  14  -7  331.54   15.26
   0  14  -8   74.30    5.77
   0  14   8   66.86    5.41
   0  14  -8   66.77    4.73
   0  14  -8   67.90    5.52
   0  14  -9  100.31    6.35
   0  14  -9   86.33    5.93
   0  14  10   69.02    4.34
   0  14 -10   65.30    3.97
   0  14 -10   76.85    4.69
   0  14  10   57.99    4.00
   0  15   0    0.66    1.30
   0  15   1  137.65    8.89
   0  15  -1  141.98    9.71
   0  15  -2   92.54    7.42
   0  15   2   73.58    4.20
   0  15  -3  319.09   14.15
   0  15  -3  298.09   10.17
   0  15  -4   11.32    3.04
   0  15  -4   11.83    2.42
   0  15   5    3.95    3.55
   0  15  -5    5.75    2.07
   0  15   6   85.35   11.22
   0  15  -6  100.03   12.76
   0  15   6   97.77   12.88
   0  15  -6   85.04    8.32
   0  15  -6  103.59    7.15
   0  15   7  160.89    9.35
   0  15  -7  156.55    9.36
   0  15  -8   62.05    4.44
   0  15   8   66.73    5.30
   0  15  -8   68.11    5.43
   0  15   9   26.43    3.04
   0  15  -9   33.19    3.35
   0  15 -10   17.82    1.82
   0  15  10   14.94    1.79
   0  15 -10   20.11    2.17
   0  16   0   41.50    4.99
   0  16   0   29.08    6.67
   0  16   1    7.91    2.21
   0  16  -1    9.34    2.63
   0  16  -2   31.96    4.68
   0  16   2   23.28    2.59
   0  16  -2   27.89    3.18
   0  16  -3   54.84    6.49
   0  16   3   52.41    4.32
   0  16  -3   55.74    4.81
   0  16   4   82.10   15.71
   0  16  -4  101.55    8.94
   0  16  -4   85.59    9.45
   0  16   4   96.63    6.43
   0  16  -4   93.47    6.74
   0  16   5  191.41   16.90
   0  16   5  184.09   18.48
   0  16   5  164.77    9.53
   0  16  -5  198.93   10.63
   0  16  -6   20.77    4.21
   0  16   6   16.53    5.35
   0  16   6   17.47    3.08
   0  16  -6   21.99    3.33
   0  16   7   93.99    6.76
   0  16  -7  111.02    7.36
   0  16  -8   64.56    4.34
   0  16   8   61.61    4.96
   0  16  -8   66.68    5.23
   0  16  -9    9.66    1.82
   0  16   9    7.83    1.77
   0  16  -9   12.44    2.10
   0  16 -10    4.98    0.93
   0  16 -10    6.71    1.27
   0  17   0   -0.27    1.51
   0  17   0   -0.80    2.16
   0  17  -1  140.49   13.62
   0  17  -1  143.88    9.54
   0  17  -2   87.83    8.04
   0  17   2   74.22    4.71
   0  17  -3   94.24    8.77
   0  17  -3  114.60   14.09
   0  17  -3   41.86    6.95
   0  17   3   65.06   11.65
   0  17   3   70.76    5.20
   0  17  -3   95.80    6.51
   0  17  -4  124.22   10.50
   0  17   4  149.06   18.82
   0  17  -4  110.84   11.36
   0  17   4  128.62    7.75
   0  17  -4  155.75    8.99
   0  17   5  109.67   15.35
   0  17  -5  106.40    9.64
   0  17  -5  122.62   13.45
   0  17   5  117.09   13.19
   0  17   5  103.21    7.09
   0  17  -5  119.71    8.00
   0  17   6  147.12    8.71
   0  17   6  148.59    8.18
   0  17  -6  150.41    9.20
   0  17   7  172.38    9.48
   0  17  -7  183.53   10.01
   0  17   8   16.53    2.58
   0  17  -8   22.15    2.91
   0  17  -9    3.16    1.17
   0  17   9    1.58    1.12
   0  17  -9    3.51    1.23
   0  17 -10   13.68    1.43
   0  18   0  508.23   17.78
   0  18   0    0.44    2.00
   0  18   1    4.96    2.53
   0  18  -1   -4.16    3.88
   0  18  -2    1.84    8.68
   0  18  -2    0.92    4.59
   0  18  -3   70.46    9.80
   0  18   3   71.18   16.49
   0  18  -3   82.59   13.46
   0  18  -3  146.52   11.44
   0  18   3  126.01    7.11
   0  18  -3  148.65    8.52
   0  18   4  100.57   17.53
   0  18  -4  141.37   12.44
   0  18  -4   23.50    4.69
   0  18   4   19.56    2.90
   0  18  -4   22.42    3.55
   0  18   5   74.81   10.40
   0  18  -5   80.82    8.63
   0  18   5   80.17   13.73
   0  18   5   82.24    6.08
   0  18  -5  105.49    7.34
   0  18   6  337.58   15.46
   0  18  -6  357.66   16.35
   0  18   6  361.43   15.11
   0  18   7   23.22    3.13
   0  18  -7   23.19    3.17
   0  18   8   11.88    2.15
   0  18  -8   12.79    2.23
   0  18  -9   85.75    4.65
   0  18  -9   84.32    4.85
   0  19   0   11.23    4.67
   0  19  -1   22.73    6.67
   0  19   1   -0.44    5.82
   0  19  -2   46.78   11.87
   0  19  -2   39.29    9.13
   0  19   3  113.99   17.76
   0  19  -3  111.34   12.37
   0  19  -3   74.63    8.56
   0  19   3   74.38    5.30
   0  19  -3   84.95    6.41
   0  19  -3   93.83    6.64
   0  19  -4  168.06   12.97
   0  19  -4  181.91   16.03
   0  19   4  163.31   19.98
   0  19   4  151.33    8.74
   0  19  -4  185.16   10.20
   0  19  -4  177.12   10.07
   0  19   5  270.63   13.37
   0  19  -5  347.35   15.27
   0  19   6  132.27    7.99
   0  19  -6  159.49    9.08
   0  19   6  152.99    7.89
   0  19   7  223.09   11.06
   0  19  -7  275.62   12.17
   0  19   8   76.11    4.92
   0  19  -8   93.89    5.49
   0  19  -9   35.50    2.53
   0  19  -9   37.35    2.66
   0  20   0   10.28    8.63
   0  20   1   82.19   14.40
   0  20  -1   60.88    9.87
   0  20  -2   44.10    6.65
   0  20  -2   72.23   11.83
   0  20  -3  247.58   16.33
   0  20  -3  229.08   12.00
   0  20  -3  269.88   12.50
   0  20   4   51.92    4.48
   0  20  -4   67.08    5.57
   0  20  -4   70.07    5.72
   0  20  -5  257.59   12.37
   0  20  -5  285.73   13.07
   0  20  -6   68.95    5.21
   0  20   6   69.33    4.54
   0  20  -6   72.07    5.44
   0  20   7   26.94    2.91
   0  20  -7   30.96    2.65
   0  20  -7   35.88    3.37
   0  20  -7   33.84    3.38
   0  20  -8   22.34    2.34
   0  21   0   38.87   12.06
   0  21   0  120.99   18.10
   0  21  -1   68.72   13.57
   0  21   1   98.44    6.49
   0  21  -2    1.53    1.98
   0  21  -2  102.87   13.98
   0  21  -3   56.17    5.11
   0  21  -4  240.06   12.28
   0  21  -4  264.61   12.61
   0  21   5   70.08    5.02
   0  21  -5   88.37    6.01
   0  21  -5   84.22    6.00
   0  21  -6   77.11    5.26
   0  21   6   66.41    4.70
   0  21   6   73.75    4.52
   0  21  -7   12.18    1.93
   0  21  -7   14.22    2.04
   0  21  -8    5.35    1.11
   0  21  -8    5.32    1.04
   0  22   1   62.68    4.92
   0  22  -2  108.69    7.29
   0  22  -3  106.69    7.06
   0  22  -4   37.19    3.91
   0  22  -5   35.77    3.58
   0  22  -5   38.08    3.67
   0  22  -6   55.96    4.15
   0  22  -6   55.33    4.08
   0  22  -7   71.64    4.08
   0  22  -8   21.76    1.70
   0  23   0    0.87    1.33
   0  23  -2   57.25    4.83
   0  23  -3  242.70   11.69
   0  23  -4   34.94    3.57
   0  23  -5   57.68    4.26
   0  23   5   55.60    3.91
   0  23  -6   22.10    2.34
   0  23  -7    2.26    0.73
   0  24   0  114.01    6.73
   0  24  -1   59.60    4.80
   0  24  -2  150.70    8.23
   0  24  -3   68.11    4.88
   0  24  -4    0.22    1.02
   0  24  -5    8.38    1.52
   0  24   5    8.68    1.42
   0  25   0    0.51    0.99
   0  25  -1   60.85    4.64
   0  25  -1   71.45    4.84
   0  25  -2   28.27    3.00
   0  25  -2   34.00    3.32
   0  25  -3    0.21    1.00
   0  25  -4    1.25    0.88
   0  25  -5   45.49    3.14
   0  26   0   47.51    3.68
   0  26  -1    9.96    1.81
   0  26  -1   12.84    1.86
   0  26  -2   11.41    1.76
   0  26  -2   12.65    1.94
   0  26  -3   31.41    2.80
   0  26  -4   31.14    2.47
   0  26   4   23.20    2.00
   0  26  -5   19.81    1.69
   0  27  -1  140.58    6.10
   0  27  -2    4.60    1.09
   0  27  -3    5.09    1.02
  -1 -28   2    5.16    0.91
   1 -28  -1    4.32    0.85
  -1 -28   0   18.09    1.69
   1 -28   0   17.67    1.77
  -1 -28   0   19.92    1.74
  -1 -28  -1   35.57    2.41
   1 -28   1   35.01    2.49
  -1 -28  -1   37.80    2.46
   1 -28   2    3.88    0.81
  -1 -27   4   21.30    1.83
  -1 -27   3   12.24    1.63
   1 -27  -3   14.38    1.70
  -1 -27   2   14.95    1.91
   1 -27  -2   15.28    1.86
   1 -27  -2   13.28    1.56
  -1 -27   1  402.98   15.49
  -1 -27   1  404.13   15.20
  -1 -27   1  401.18   15.02
   1 -27  -1  390.96   15.20
   1 -27  -1  386.77   14.92
  -1 -27   0  222.80    9.86
  -1 -27   0  237.54    9.69
   1 -27   0  243.62    9.99
   1 -27   1   80.42    5.28
  -1 -27  -1   75.65    4.65
   1 -27   1   77.88    4.72
  -1 -27  -2   52.76    3.66
   1 -27   2   55.90    4.12
   1 -27   2   63.99    3.89
  -1 -27  -2   58.04    3.63
  -1 -27  -3   39.67    2.77
   1 -27   3   38.34    3.02
   1 -27   3   41.98    2.79
  -1 -27  -3   38.16    2.61
   1 -26  -5    9.25    1.28
   1 -26  -4   10.10    1.49
  -1 -26   4    8.91    1.41
  -1 -26   4   11.25    1.76
   1 -26  -3   23.49    2.46
  -1 -26   3   28.12    2.84
  -1 -26   3   30.55    2.87
   1 -26  -3   31.36    2.84
   1 -26  -3   23.28    2.12
   1 -26  -2   28.87    2.78
  -1 -26   2   31.17    3.27
  -1 -26   2   28.30    2.61
  -1 -26   2   33.13    3.15
   1 -26  -2   34.38    3.09
   1 -26  -2   31.66    2.86
  -1 -26   1   14.76    2.07
   1 -26  -1   15.64    2.15
   1 -26  -1   13.28    2.19
  -1 -26   1   11.95    2.07
   1 -26   0    7.23    2.17
  -1 -26   0    5.83    1.56
   1 -26   0    7.37    1.52
   1 -26   0    4.93    1.70
  -1 -26   0    4.91    1.45
  -1 -26  -1   26.02    2.97
   1 -26   1   29.70    3.59
  -1 -26  -1   23.47    2.33
   1 -26   1   32.03    3.22
  -1 -26  -2   34.20    3.23
   1 -26   2   32.84    3.62
  -1 -26  -2   33.04    3.01
   1 -26   2   34.63    3.27
   1 -26   3   16.64    2.45
  -1 -26  -3   17.74    2.24
  -1 -26  -3   16.11    2.03
   1 -26   4   56.27    3.83
   1 -26   4   57.33    3.39
  -1 -26  -4   51.22    3.21
   1 -25  -6   62.96    3.34
  -1 -25   6   58.48    3.23
   1 -25  -5   34.58    2.86
   1 -25  -5   39.00    3.02
  -1 -25   4   -0.12    1.07
   1 -25  -4    1.39    1.18
  -1 -25   4    1.21    1.01
   1 -25  -4    1.80    1.16
  -1 -25   3    1.01    1.33
   1 -25  -3    0.97    1.16
  -1 -25   3    1.62    1.35
   1 -25  -3    1.24    1.02
  -1 -25   3    2.28    1.34
  -1 -25   3    1.29    0.95
  -1 -25   2   57.57    4.95
   1 -25  -2   50.63    4.27
  -1 -25   2   65.53    4.74
  -1 -25   2   63.09    4.76
  -1 -25   2   54.41    4.08
   1 -25  -2   50.54    4.26
   1 -25  -2   50.79    4.16
  -1 -25   1   91.82    6.60
   1 -25  -1   99.40    7.24
   1 -25  -1   85.85    5.80
  -1 -25   1   90.07    5.97
   1 -25  -1   86.31    5.96
   1 -25  -1   88.80    5.76
  -1 -25   1   91.06    5.81
   1 -25   0  206.26   11.58
   1 -25   0  196.02    9.85
  -1 -25   0  190.37    9.79
   1 -25   0  215.38   10.63
   1 -25   0  201.51    9.72
  -1 -25   0  203.15   10.11
   1 -25   1  161.36    9.81
  -1 -25  -1  163.64    9.02
   1 -25   1  158.76    8.77
  -1 -25  -1  157.05    7.88
  -1 -25  -2    5.65    1.79
   1 -25   2    9.15    2.42
   1 -25   2    7.26    1.93
  -1 -25  -2    6.38    1.72
   1 -25   3   14.85    2.68
  -1 -25  -3   12.94    2.10
   1 -25   4    8.58    1.98
   1 -25   4   11.10    1.77
  -1 -25  -4    8.88    1.58
   1 -25   5   34.54    2.96
  -1 -25  -5   38.54    2.90
  -1 -25  -5   34.39    2.40
   1 -25   5   32.40    2.31
   1 -24  -6    2.35    1.06
  -1 -24   6    3.19    1.07
   1 -24  -6    2.70    1.04
   1 -24  -5  139.83    7.41
   1 -24  -5  152.56    7.46
   1 -24  -4  195.59    9.70
  -1 -24   4  177.67    9.75
   1 -24  -4  187.35    9.44
  -1 -24   4  192.03    9.64
   1 -24  -4  169.46    8.27
  -1 -24   3    6.52    2.13
   1 -24  -3    4.32    1.69
  -1 -24   3    7.45    2.11
   1 -24  -3    7.74    1.83
  -1 -24   3    7.89    2.11
  -1 -24   2   29.94    3.98
   1 -24  -2   28.50    3.55
  -1 -24   2   33.84    3.64
   1 -24  -2   25.50    3.21
   1 -24  -2   25.50    3.24
  -1 -24   2   29.00    3.57
   1 -24  -1   57.94    5.04
   1 -24  -1   76.96    6.60
  -1 -24   1   67.34    5.92
  -1 -24   1   78.84    5.44
  -1 -24   1   57.73    5.04
   1 -24  -1   66.38    5.16
   1 -24  -1   67.12    5.41
  -1 -24   0   40.54    4.67
   1 -24   0   38.24    4.85
  -1 -24   0   48.56    4.24
   1 -24   0   47.23    4.56
  -1 -24   0   41.58    4.10
   1 -24   0   43.50    3.95
   1 -24   1   11.56    2.95
   1 -24   1   13.53    2.15
  -1 -24  -1   15.94    2.47
   1 -24   1   13.98    2.68
   1 -24   2   16.61    3.40
  -1 -24  -2   11.84    2.40
   1 -24   2   14.92    2.81
  -1 -24  -2   14.11    2.04
   1 -24   3   23.25    3.57
  -1 -24  -3   22.97    2.84
   1 -24   3   18.72    2.89
   1 -24   4   40.09    4.24
  -1 -24  -4   38.71    3.10
   1 -24   4   49.59    3.86
  -1 -24  -4   45.83    3.70
  -1 -24  -5   74.36    4.76
   1 -24   5   75.68    5.14
  -1 -24  -5   63.56    3.87
  -1 -24  -5   74.31    4.25
   1 -24   5   64.77    4.09
  -1 -24  -6   21.56    1.75
   1 -24   6   24.07    2.30
  -1 -24  -6   27.95    2.33
   1 -23  -7   35.28    2.54
  -1 -23   7   32.29    2.37
   1 -23  -6  174.28    8.35
  -1 -23   6  146.59    7.70
  -1 -23   6  162.51    7.86
   1 -23  -6  162.97    7.93
   1 -23  -5  120.14    7.43
  -1 -23   5  127.96    7.67
  -1 -23   5  149.92    7.46
   1 -23  -5  127.27    7.37
   1 -23  -4  111.43    7.23
  -1 -23   4  101.64    7.36
  -1 -23   4  110.88    7.09
   1 -23  -4  103.37    6.19
   1 -23  -4  111.57    7.06
  -1 -23   3  325.75   16.70
   1 -23  -3  337.66   16.14
   1 -23  -3  341.04   15.50
  -1 -23   3  351.61   16.28
   1 -23  -2  252.37   12.74
  -1 -23   2  251.91   13.55
   1 -23  -2  263.42   14.37
   1 -23  -2  247.33   12.38
  -1 -23   2  262.13   12.87
   1 -23  -2  242.49   12.30
  -1 -23   1  132.07    9.24
   1 -23  -1  149.87   10.22
   1 -23  -1  132.59    8.26
   1 -23  -1  135.05    8.62
  -1 -23   1  130.87    8.43
  -1 -23   0  124.26    8.97
   1 -23   0  119.19    9.22
   1 -23   0  133.25    7.98
  -1 -23   0  131.36    8.17
   1 -23   0  126.46    8.41
   1 -23   1   61.57    6.34
  -1 -23  -1   68.51    4.87
   1 -23   1   56.68    5.37
   1 -23   1   55.47    4.57
  -1 -23  -1   51.29    4.63
   1 -23   2  247.78   13.70
  -1 -23  -2  233.25   11.66
   1 -23   2  209.63   10.16
  -1 -23  -2  235.10   10.75
   1 -23   3    1.59    2.04
   1 -23   3    0.81    1.54
  -1 -23  -3    2.07    1.58
  -1 -23  -4   95.20    6.64
   1 -23   4  108.51    7.70
  -1 -23  -4   96.03    6.17
   1 -23   4  101.41    6.40
   1 -23   5   11.43    2.47
  -1 -23  -5   10.82    2.15
  -1 -23  -5    8.60    1.61
  -1 -23  -5   11.45    1.89
   1 -23   5   12.30    2.02
  -1 -23  -6   57.47    3.59
  -1 -23  -6   59.17    4.06
   1 -23   6   66.48    4.57
  -1 -23  -6   52.54    3.27
   1 -22  -7   43.45    3.53
  -1 -22   7   32.63    2.80
   1 -22  -7   37.72    2.87
  -1 -22   7   40.11    3.02
   1 -22  -7   40.57    3.09
   1 -22  -6   20.84    2.91
   1 -22  -6   19.27    2.29
  -1 -22   6   17.73    2.64
   1 -22  -6   22.98    2.78
  -1 -22   6   19.65    2.55
  -1 -22   5  308.13   14.97
   1 -22  -5  319.99   14.87
   1 -22  -5  287.42   13.17
   1 -22  -5  318.42   14.50
  -1 -22   4   70.45    6.14
   1 -22  -4   65.44    5.68
   1 -22  -4   60.26    4.48
  -1 -22   4   67.89    5.61
   1 -22  -4   66.10    4.99
   1 -22  -4   72.64    5.69
  -1 -22   3   41.40    5.03
   1 -22  -3   40.41    3.54
   1 -22  -3   52.59    5.06
  -1 -22   3   50.89    4.48
  -1 -22   3   50.82    4.95
   1 -22  -3   50.74    4.61
   1 -22  -2    8.28    2.30
   1 -22  -2    6.26    2.71
  -1 -22   2    4.97    2.39
   1 -22  -2    7.34    2.25
  -1 -22   2    7.93    2.35
   1 -22  -2    6.10    2.05
  -1 -22   1   39.97    5.02
   1 -22  -1   39.48    5.29
  -1 -22   1   47.58    4.13
   1 -22  -1   49.32    4.95
  -1 -22   1   41.02    4.54
   1 -22  -1   40.25    4.27
   1 -22   0  158.84   11.19
  -1 -22   0  152.11   10.45
  -1 -22   0  185.86    9.14
   1 -22   0  152.46    9.71
  -1 -22   0  154.78    9.37
   1 -22   0  157.17    9.21
   1 -22   1   60.72    6.62
  -1 -22  -1   61.35    6.20
   1 -22   1   72.91    5.78
   1 -22   1   54.40    5.38
   1 -22   1   57.13    4.85
  -1 -22  -1   57.92    5.06
   1 -22   2  251.95   10.86
   1 -22   2  258.37   12.32
  -1 -22  -2  235.82    9.39
  -1 -22  -2  233.31    8.40
   1 -22   2  217.56    7.70
   1 -22   3  210.04   11.51
   1 -22   3  210.42   12.58
  -1 -22  -3  198.35   10.64
   1 -22   3  196.75   10.91
   1 -22   4    3.78    1.97
  -1 -22  -4    4.02    2.01
   1 -22   4    4.59    2.34
   1 -22   4    7.11    2.13
  -1 -22  -4    6.12    1.89
   1 -22   5   72.28    6.07
  -1 -22  -5   68.56    5.37
  -1 -22  -5   64.33    4.59
   1 -22   5   65.04    5.01
  -1 -22  -5   73.60    4.96
   1 -22   5   60.87    4.66
  -1 -22  -6   39.47    3.22
   1 -22   6   40.18    4.02
  -1 -22  -6   39.73    3.63
  -1 -22  -6   40.14    3.07
   1 -22   7    0.94    0.97
  -1 -22  -7    2.78    0.89
   1 -21  -8   23.23    2.12
   1 -21  -8   16.66    1.72
   1 -21  -7   44.18    3.84
  -1 -21   7   30.87    3.19
   1 -21  -7   36.43    3.14
  -1 -21   7   37.39    3.21
   1 -21  -7   38.26    3.35
   1 -21  -6   22.68    2.70
  -1 -21   6   24.76    3.33
   1 -21  -6   28.94    3.55
   1 -21  -6   25.61    3.18
  -1 -21   6   27.79    3.18
  -1 -21   5   43.27    4.90
   1 -21  -5   48.18    4.08
  -1 -21   5   46.52    4.45
   1 -21  -5   51.93    5.02
  -1 -21   5   63.30    4.89
   1 -21  -5   48.08    4.58
  -1 -21   4  135.57    8.47
  -1 -21   4  146.72    9.76
   1 -21  -4  151.26    9.39
   1 -21  -4  135.66    7.76
   1 -21  -4  148.73    9.00
   1 -21  -4  151.39    8.50
   1 -21  -3   61.96    5.84
  -1 -21   3   66.60    5.48
  -1 -21   3   58.17    6.13
  -1 -21   3   74.86    5.25
  -1 -21   3   70.12    5.95
   1 -21  -3   70.88    5.75
  -1 -21   2    2.97    2.20
  -1 -21   2    0.93    1.13
  -1 -21   2    2.44    2.07
   1 -21  -2    3.05    1.88
  -1 -21   2    2.66    1.79
   1 -21  -2    2.63    1.83
  -1 -21   1  193.99   10.19
   1 -21  -1  206.28   13.17
  -1 -21   1  198.57   12.37
  -1 -21   1  219.87   10.11
  -1 -21   1  208.07   11.47
  -1 -21   1  175.01   13.26
   1 -21  -1  194.33   10.96
   1 -21  -1  201.64   11.45
   1 -21   0   86.25    8.00
  -1 -21   0   84.32    7.40
   1 -21   0   99.08    6.76
  -1 -21   0   89.66    5.52
   1 -21   0   87.43    6.89
  -1 -21   0   76.06    6.27
   1 -21   1   73.34    7.40
  -1 -21  -1   69.85    6.88
   1 -21   1   74.12    6.71
   1 -21   1   94.19    6.65
  -1 -21  -1   85.79    5.33
  -1 -21  -1   71.10    5.79
   1 -21   1   70.37    6.28
   1 -21   2  301.99   16.23
   1 -21   2  318.42   17.67
  -1 -21  -2  401.84   15.05
   1 -21   2  394.21   16.43
  -1 -21  -2  289.13   14.64
  -1 -21  -3  145.79    9.66
   1 -21   3  136.99    9.26
   1 -21   3  134.44   10.21
   1 -21   3  136.44    8.85
  -1 -21  -3  141.54    8.70
   1 -21   4   31.36    4.07
   1 -21   4   29.48    4.60
  -1 -21  -4   29.59    4.13
  -1 -21  -4   32.18    3.83
   1 -21   4   34.76    3.95
   1 -21   5   54.10    4.88
  -1 -21  -5   63.60    5.44
   1 -21   5   64.41    6.14
   1 -21   5   59.56    4.76
  -1 -21  -5   65.12    4.89
   1 -21   6   34.30    4.05
  -1 -21  -6   35.48    3.34
  -1 -21  -6   40.24    3.91
   1 -21   6   33.21    3.26
   1 -21   6   34.28    3.08
  -1 -21  -6   36.82    3.21
  -1 -21  -7  120.07    6.20
  -1 -21  -7  124.15    6.65
   1 -21   7  124.11    7.09
   1 -20  -9   65.70    3.50
   1 -20  -8    4.41    1.29
   1 -20  -8    2.27    1.03
   1 -20  -7  122.75    6.88
  -1 -20   7  107.23    6.82
  -1 -20   7  120.62    7.34
  -1 -20   7  133.74    6.98
   1 -20  -7  133.70    7.20
  -1 -20   6   51.16    5.12
   1 -20  -6   52.32    4.43
  -1 -20   6   61.67    5.67
  -1 -20   6   47.32    4.73
   1 -20  -6   56.37    5.24
   1 -20  -6   59.64    4.98
   1 -20  -5  128.35    8.61
  -1 -20   5  110.99    7.93
   1 -20  -5  118.52    7.30
  -1 -20   5  122.24    8.79
   1 -20  -5  130.72    8.23
  -1 -20   4   21.98    3.87
  -1 -20   4   20.91    3.34
   1 -20  -4   22.12    3.64
  -1 -20   4   31.50    3.33
   1 -20  -4   23.16    3.22
   1 -20  -4   25.97    3.61
  -1 -20   3   18.41    3.71
  -1 -20   3   17.80    3.09
   1 -20  -3   19.30    3.41
  -1 -20   3   26.53    3.04
   1 -20  -3   22.55    3.31
  -1 -20   3   14.42    3.93
  -1 -20   2   30.21    4.52
  -1 -20   2   35.89    4.10
   1 -20  -2   44.98    4.15
   1 -20  -2   36.56    4.30
   1 -20  -2   33.10    4.03
  -1 -20   2   25.39    5.02
   1 -20  -1  106.76    9.11
  -1 -20   1  106.54    7.11
  -1 -20   1   93.79    8.19
  -1 -20   1  118.25    6.49
   1 -20  -1  117.06    8.06
  -1 -20   1  105.64    9.72
  -1 -20   1  111.17    7.71
  -1 -20   0  179.53   11.71
   1 -20   0  189.49   12.59
   1 -20   0  191.36   11.64
  -1 -20   0  183.78    9.63
  -1 -20   0  201.14    9.17
  -1 -20   0  172.03   10.30
   1 -20   0  186.09   10.89
  -1 -20   0  159.26   12.22
   1 -20   1   31.08    4.97
  -1 -20  -1   29.87    4.51
   1 -20   1   26.61    4.15
  -1 -20  -1   34.57    3.14
   1 -20   1   34.50    4.14
  -1 -20  -1   32.39    3.87
  -1 -20  -1   25.44    4.42
   1 -20   1   27.36    3.96
   1 -20   2   32.61    5.04
  -1 -20  -2   28.45    4.40
   1 -20   2   30.94    4.37
   1 -20   2   45.28    4.63
  -1 -20  -2   35.98    3.37
  -1 -20  -2   30.47    3.67
   1 -20   3  469.79   22.84
   1 -20   3  438.28   20.89
  -1 -20  -3  441.32   20.14
   1 -20   3  449.43   20.51
   1 -20   4   38.55    4.56
  -1 -20  -4   38.13    4.63
   1 -20   4   50.58    4.80
   1 -20   4   41.39    4.43
  -1 -20  -4   42.39    4.34
   1 -20   5  172.63    9.85
  -1 -20  -5  182.42   10.45
   1 -20   5  175.32    9.47
  -1 -20  -5  170.52    9.32
   1 -20   6  253.54   12.14
  -1 -20  -6  267.45   12.28
  -1 -20  -6  274.64   13.21
   1 -20   6  261.69   11.83
  -1 -20  -6  270.92   12.00
   1 -20   7   31.91    3.76
   1 -20   7   37.32    3.93
  -1 -20  -7   33.78    3.42
  -1 -20  -7   34.18    2.66
   1 -20   8  169.45    7.99
   1 -19  -9   15.04    1.84
  -1 -19   8   14.82    2.59
  -1 -19   8   13.32    2.11
  -1 -19   8    9.39    1.89
   1 -19  -8   15.72    2.26
   1 -19  -8   14.28    2.04
  -1 -19   7   53.24    4.95
   1 -19  -7   53.60    4.49
  -1 -19   7   54.12    4.96
  -1 -19   7   64.63    5.53
   1 -19  -7   64.65    4.89
  -1 -19   6    2.87    1.84
   1 -19  -6    0.73    1.24
   1 -19  -6    2.57    1.80
  -1 -19   6    2.58    2.07
  -1 -19   6    2.40    1.55
   1 -19  -6    2.99    1.60
  -1 -19   5   66.57    6.12
  -1 -19   5   70.43    5.70
  -1 -19   5   75.64    6.87
   1 -19  -5   75.33    6.43
   1 -19  -5   78.18    5.62
  -1 -19   5   73.04    6.67
  -1 -19   5   95.75    5.96
   1 -19  -5   69.15    5.27
   1 -19  -5   75.06    6.03
  -1 -19   4   26.99    4.28
   1 -19  -4   24.70    3.85
  -1 -19   4   21.12    3.71
  -1 -19   4   22.47    3.51
  -1 -19   4   21.84    3.96
  -1 -19   4   26.46    3.11
   1 -19  -4   22.98    3.30
   1 -19  -4   22.92    3.43
  -1 -19   3  144.26    9.99
   1 -19  -3  145.05    9.35
  -1 -19   3  136.61    8.99
  -1 -19   3  125.13    8.65
  -1 -19   3  152.46    7.55
  -1 -19   3  122.67   11.12
   1 -19  -3  135.92    8.58
  -1 -19   2  435.54   21.25
  -1 -19   2  434.70   19.74
   1 -19  -2  431.50   19.51
  -1 -19   2  381.91   22.38
   1 -19  -2  451.52   19.93
   1 -19  -1  578.04   26.11
  -1 -19   1  569.64   23.21
  -1 -19   1  543.96   25.05
  -1 -19   1  542.59   21.22
   1 -19  -1  549.18   23.67
  -1 -19   1  505.81   26.27
  -1 -19   0   96.52    6.56
   1 -19   0   99.69    8.54
   1 -19   0   90.03    7.50
  -1 -19   0   96.15    8.00
  -1 -19   0  105.15    5.73
  -1 -19   0   92.02    8.66
  -1 -19   0   93.85    6.90
   1 -19   0   95.02    8.28
   1 -19   0   96.53    7.23
   1 -19   1  124.41    9.71
  -1 -19  -1  119.14    7.12
   1 -19   1  133.22    9.05
  -1 -19  -1  130.72    9.38
  -1 -19  -1  127.85    6.47
  -1 -19  -1  117.50    7.75
  -1 -19  -1  108.70    9.45
   1 -19   1  115.64    8.18
  -1 -19  -2   54.97    4.32
   1 -19   2   57.57    6.60
  -1 -19  -2   59.21    6.18
   1 -19   2   56.12    5.73
  -1 -19  -2   63.77    4.15
   1 -19   2   77.27    6.13
  -1 -19  -2   47.62    6.02
  -1 -19  -2   56.43    4.92
  -1 -19  -3  139.21    7.51
   1 -19   3  137.37    9.49
  -1 -19  -3  142.39    8.96
   1 -19   3  157.01    9.45
   1 -19   4  222.69   12.55
  -1 -19  -4  221.44   12.88
  -1 -19  -4  225.73   11.99
  -1 -19  -4  224.30   11.96
   1 -19   4  239.42   12.24
  -1 -19  -5   39.42    4.41
   1 -19   5   39.40    4.17
   1 -19   5   42.96    4.06
  -1 -19  -5   44.35    4.13
   1 -19   6    8.44    2.08
  -1 -19  -6   10.26    2.59
   1 -19   6    8.08    2.74
  -1 -19  -6   10.87    2.06
   1 -19   6   10.21    2.03
   1 -19   7   32.30    4.02
  -1 -19  -7   29.03    3.40
  -1 -19  -7   25.37    2.54
  -1 -19  -8   30.64    2.79
  -1 -19  -8   25.54    2.27
  -1 -19  -9   83.86    3.99
  -1 -18   9   70.71    4.50
   1 -18  -9   67.07    4.19
   1 -18  -8   43.99    3.69
   1 -18  -8   38.63    3.05
  -1 -18   8   35.18    3.75
   1 -18  -8   41.76    3.34
   1 -18  -7  151.01    8.62
   1 -18  -7  147.39    7.78
  -1 -18   7  145.04    9.24
  -1 -18   7  145.45    7.75
   1 -18  -7  172.54    9.07
  -1 -18   6   61.22    6.07
   1 -18  -6   68.35    5.39
  -1 -18   6   83.46    6.92
  -1 -18   6   58.99    4.53
  -1 -18   6   80.45    5.60
   1 -18  -6   74.63    5.86
  -1 -18   5    6.68    2.66
  -1 -18   5    3.72    1.98
   1 -18  -5    4.78    2.19
  -1 -18   5    4.19    2.11
  -1 -18   5    7.34    1.92
  -1 -18   5    5.83    1.50
   1 -18  -5    6.21    2.17
   1 -18  -5    4.05    1.63
  -1 -18   4  138.66    8.95
  -1 -18   4  156.25   10.26
  -1 -18   4  138.71    9.55
   1 -18  -4  147.62    9.66
  -1 -18   4  163.51    7.98
  -1 -18   4  128.90   11.69
   1 -18  -4  149.15    9.20
   1 -18  -4  149.23    8.80
  -1 -18   3   31.49    4.55
  -1 -18   3   26.17    3.72
  -1 -18   3   29.90    4.68
  -1 -18   3   26.89    3.97
   1 -18  -3   30.45    3.15
  -1 -18   3   27.65    2.83
   1 -18  -3   29.14    3.81
  -1 -18   3   26.61    5.08
  -1 -18   2  218.23   13.25
  -1 -18   2  228.67   12.48
  -1 -18   2  224.04   12.47
  -1 -18   2  238.63   10.42
  -1 -18   2  207.87   14.54
   1 -18  -2  227.13   12.19
   1 -18  -1   40.04    5.33
  -1 -18   1   34.48    4.74
  -1 -18   1   38.76    4.26
  -1 -18   1   38.25    3.21
  -1 -18   1   38.70    5.61
   1 -18  -1   33.25    4.50
   1 -18  -1   44.48    4.62
  -1 -18   0  231.66   11.63
   1 -18   0  227.17   13.82
   1 -18   0  211.23   12.46
  -1 -18   0  225.30   13.17
  -1 -18   0  235.27   10.05
   1 -18   0  230.42   12.24
   1 -18   0  217.20   13.44
  -1 -18   0  231.28   11.83
  -1 -18   0  209.01   14.00
   1 -18   1  140.15    9.45
  -1 -18  -1  158.01    8.46
  -1 -18  -1  143.60   10.02
   1 -18   1  156.71   10.89
  -1 -18  -1  153.92    7.23
  -1 -18  -1  150.60    8.78
  -1 -18  -1  143.12   10.78
   1 -18   1  144.72    9.14
   1 -18   1  147.33   10.97
   1 -18   2   55.19    5.96
  -1 -18  -2   48.43    4.12
  -1 -18  -2   51.29    5.70
   1 -18   2   47.31    5.31
  -1 -18  -2   47.35    4.63
  -1 -18  -2   52.33    3.56
  -1 -18  -2   42.37    5.66
  -1 -18  -2   46.51    4.49
  -1 -18  -3   85.84    5.59
   1 -18   3   88.17    7.21
  -1 -18  -3   89.77    6.62
   1 -18   3   89.42    6.87
   1 -18   4   37.25    4.61
  -1 -18  -4   49.12    5.28
   1 -18   4   61.94    5.09
  -1 -18  -4   48.33    4.68
   1 -18   4   32.93    3.59
   1 -18   4   41.93    4.46
  -1 -18  -4   45.27    4.53
  -1 -18  -5  138.81    9.17
   1 -18   5  126.01    8.42
   1 -18   5  124.68    7.43
   1 -18   5  127.50    7.95
  -1 -18  -5  133.34    8.09
  -1 -18  -6  204.76   11.13
   1 -18   6  175.80    9.94
   1 -18   6  220.75   12.07
  -1 -18  -6  195.23   10.17
   1 -18   6  164.32    9.17
  -1 -18  -6  191.85    9.73
   1 -18   6  184.00    9.49
  -1 -18  -7  136.49    7.80
  -1 -18  -7  149.28    8.57
   1 -18   7  155.07    9.21
   1 -18   7  127.36    7.28
   1 -18   7  126.75    7.28
  -1 -18  -7  139.18    7.07
  -1 -18  -8   56.59    4.11
   1 -18   8   63.59    4.92
  -1 -18  -8   51.63    3.61
   1 -18   8   49.77    3.74
   1 -18   9   41.16    3.15
  -1 -18  -9   28.24    2.16
  -1 -18  -9   40.16    2.71
   1 -18   9   28.86    2.55
  -1 -17   9   67.40    4.56
   1 -17  -9   83.47    4.76
  -1 -17   9   70.35    5.09
  -1 -17   9   73.40    4.55
   1 -17  -9   70.85    4.13
   1 -17  -8  132.48    7.33
  -1 -17   8  158.73    9.04
   1 -17  -8  156.49    8.95
   1 -17  -8  140.88    8.00
  -1 -17   8  132.98    8.45
  -1 -17   8  126.76    7.19
   1 -17  -8  153.09    7.88
  -1 -17   7    6.39    2.40
   1 -17  -7    7.88    2.20
  -1 -17   7    9.47    2.77
   1 -17  -7    6.79    1.79
  -1 -17   7    7.02    1.76
   1 -17  -7    9.51    2.28
  -1 -17   6  183.85   11.13
  -1 -17   6  150.54   10.40
   1 -17  -6  166.10    9.44
  -1 -17   6  148.84    8.36
   1 -17  -6  169.10    9.89
  -1 -17   5  317.56   15.21
   1 -17  -5  337.82   16.57
  -1 -17   5  349.26   17.17
  -1 -17   5  324.12   16.80
  -1 -17   5  299.67   13.75
   1 -17  -5  331.13   15.75
   1 -17  -5  340.28   15.01
  -1 -17   4    9.96    2.41
   1 -17  -4    8.75    2.60
  -1 -17   4    9.95    2.93
  -1 -17   4    6.92    2.59
  -1 -17   4    8.33    3.09
  -1 -17   4    8.02    1.62
  -1 -17   4   12.37    2.06
   1 -17  -4   12.63    2.64
   1 -17  -4    9.37    2.25
  -1 -17   3   83.58    7.03
  -1 -17   3   80.79    6.52
  -1 -17   3   93.32    7.46
  -1 -17   3   71.54    8.65
  -1 -17   3   89.20    5.18
   1 -17  -3   79.10    6.29
   1 -17  -3   92.38    6.65
  -1 -17   3   77.25    8.32
  -1 -17   2   12.20    3.10
  -1 -17   2    9.94    2.48
  -1 -17   2   11.75    2.62
  -1 -17   2   14.07    1.96
   1 -17  -2   17.93    2.61
   1 -17  -2   11.67    2.57
  -1 -17   2    9.30    2.98
  -1 -17   1  250.02   13.70
  -1 -17   1  243.75   12.44
  -1 -17   1  234.20   12.57
  -1 -17   1  242.28   10.26
   1 -17  -1  237.80   12.27
  -1 -17   1  216.84   14.38
   1 -17  -1  224.23   13.04
  -1 -17   0  345.15   15.67
   1 -17   0  336.90   16.58
  -1 -17   0  339.30   17.18
   1 -17   0  346.38   17.91
  -1 -17   0  351.97   13.65
  -1 -17   0  321.69   18.26
   1 -17   0  320.84   17.29
   1 -17   0  344.57   15.94
   1 -17   1   91.22    7.05
  -1 -17  -1   98.34    6.33
  -1 -17  -1   81.98    7.18
   1 -17   1  108.15    7.91
   1 -17   1  101.93    8.31
  -1 -17  -1  101.83    5.08
  -1 -17  -1   79.32    7.75
  -1 -17  -1   76.19    6.87
   1 -17   1   88.34    8.06
  -1 -17  -1   87.40    6.21
   1 -17   1   87.40    6.59
   1 -17   2  100.83    7.70
  -1 -17  -2  114.87    6.79
  -1 -17  -2  104.98    8.29
   1 -17   2  117.40    8.69
  -1 -17  -2  110.82    7.22
  -1 -17  -2  117.71    5.68
  -1 -17  -2  110.42    7.01
  -1 -17  -2   98.64    8.14
  -1 -17  -2   99.40    8.67
   1 -17   3   14.82    3.07
  -1 -17  -3   13.93    2.20
   1 -17   3   25.00    3.52
   1 -17   3   14.40    2.29
  -1 -17  -3   18.16    3.01
  -1 -17  -3   10.29    2.93
  -1 -17  -3   16.37    3.63
   1 -17   4   65.04    5.90
  -1 -17  -4   63.75    4.58
  -1 -17  -4   60.78    6.07
  -1 -17  -4   72.83    5.84
   1 -17   4   62.45    5.00
  -1 -17  -4   68.38    5.59
  -1 -17  -4   59.03    6.75
   1 -17   5  394.58   18.53
  -1 -17  -5  411.01   19.44
   1 -17   5  354.73   17.92
   1 -17   5  430.43   20.32
   1 -17   5  403.39   17.46
  -1 -17  -5  411.37   18.09
   1 -17   6    5.31    1.99
   1 -17   6    7.16    2.76
   1 -17   6    8.05    2.22
  -1 -17  -6    7.25    2.39
  -1 -17  -6    7.01    2.17
   1 -17   6    8.23    2.08
  -1 -17  -6    8.12    2.03
   1 -17   6    6.64    1.90
  -1 -17  -7   44.70    4.61
  -1 -17  -7   47.42    4.29
   1 -17   7   46.27    5.20
   1 -17   7   41.18    3.93
  -1 -17  -7   46.31    4.23
   1 -17   7   37.47    3.81
  -1 -17  -7   38.37    3.48
  -1 -17  -8   21.05    2.68
   1 -17   8   24.76    3.47
   1 -17   8   20.77    2.57
  -1 -17  -9   19.34    2.16
  -1 -17  -9   20.10    2.04
   1 -17   9   19.90    2.59
   1 -16 -10   57.31    3.54
  -1 -16  10   58.46    3.77
   1 -16 -10   62.70    3.92
  -1 -16   9   21.35    3.11
   1 -16  -9   24.98    2.73
  -1 -16   9   26.81    3.33
  -1 -16   9   24.48    2.67
   1 -16  -9   26.19    2.53
  -1 -16   8  103.78    7.50
   1 -16  -8  109.88    7.64
   1 -16  -8  103.35    6.38
  -1 -16   8  110.27    7.64
  -1 -16   8   95.86    6.07
   1 -16  -8  110.69    6.65
   1 -16  -7   35.40    3.89
  -1 -16   7   34.89    4.57
  -1 -16   7   30.75    4.46
  -1 -16   7   31.92    3.36
   1 -16  -7   39.66    4.16
   1 -16  -6  138.12    8.49
  -1 -16   6  129.89    9.63
  -1 -16   6  145.02    9.84
  -1 -16   6  131.74    7.59
   1 -16  -6  155.53    9.12
  -1 -16   5  180.24   11.51
  -1 -16   5  201.63   11.88
   1 -16  -5  197.23   11.42
  -1 -16   5  182.07   10.24
  -1 -16   5  182.10   13.54
  -1 -16   5  181.04    9.12
  -1 -16   5  230.40    9.56
   1 -16  -5  190.49   10.01
   1 -16  -5  200.82   10.86
   1 -16  -4   11.95    2.88
  -1 -16   4   10.23    2.89
  -1 -16   4    6.55    2.38
  -1 -16   4   11.90    2.57
  -1 -16   4   12.33    3.50
  -1 -16   4   14.29    1.97
  -1 -16   4   11.41    1.85
   1 -16  -4   12.73    2.58
   1 -16  -4   11.10    2.36
  -1 -16   3    6.78    2.01
  -1 -16   3    7.11    2.25
  -1 -16   3    8.69    2.77
  -1 -16   3    9.51    3.51
   1 -16  -3    9.50    1.81
  -1 -16   3    6.43    1.47
   1 -16  -3    6.08    1.95
   1 -16  -3    7.57    2.08
  -1 -16   3    3.25    2.21
  -1 -16   2  128.04    8.34
  -1 -16   2  122.12    8.39
  -1 -16   2  148.85    9.42
  -1 -16   2  130.58    9.13
  -1 -16   2  148.47   11.87
  -1 -16   2  137.16    6.50
   1 -16  -2  140.93    8.32
  -1 -16   2  122.02   10.03
   1 -16  -2  121.77    8.31
  -1 -16   1  238.31   12.35
  -1 -16   1  241.85   13.27
  -1 -16   1  236.00   12.35
   1 -16  -1  230.14   12.96
  -1 -16   1  227.00   14.29
   1 -16  -1  241.59   12.12
   1 -16   0    7.10    2.42
  -1 -16   0    5.73    2.23
   1 -16   0    6.48    2.04
  -1 -16   0    7.04    1.92
  -1 -16   0    5.71    1.24
   1 -16   0    9.07    1.88
   1 -16   0    4.60    1.83
   1 -16   0    5.81    2.10
  -1 -16   0    4.73    2.09
  -1 -16   0    6.42    2.14
  -1 -16  -1  166.83   10.55
  -1 -16  -1  176.49    9.26
   1 -16   1  200.21   11.11
   1 -16   1  171.52   10.03
  -1 -16  -1  186.75    7.69
  -1 -16  -1  177.37    9.22
  -1 -16  -1  182.91    9.38
   1 -16   1  168.49   11.32
   1 -16   1  181.59    9.79
  -1 -16  -1  169.32   11.55
  -1 -16  -1  141.06    9.70
  -1 -16  -2  232.90   13.05
   1 -16   2  234.29   12.35
  -1 -16  -2  219.09   10.83
   1 -16   2  251.17   13.32
  -1 -16  -2  227.73   11.40
  -1 -16  -2  233.60    9.44
  -1 -16  -2  224.60   11.09
  -1 -16  -2  209.75   12.54
   1 -16   2  215.48   14.13
  -1 -16  -2  224.31   13.86
   1 -16   3  144.11    9.38
  -1 -16  -3  162.04    8.36
  -1 -16  -3  154.06    8.90
   1 -16   3  147.86    8.10
  -1 -16  -3  153.25   10.53
  -1 -16  -3  153.70   10.96
   1 -16   4   55.68    5.58
  -1 -16  -4   72.45    4.92
   1 -16   4   57.82    5.61
  -1 -16  -4   71.38    6.45
  -1 -16  -4   71.59    5.71
   1 -16   4   67.75    5.13
  -1 -16  -4   74.14    5.76
  -1 -16  -4   66.11    6.78
   1 -16   5  144.33    9.90
   1 -16   5  122.16    8.30
  -1 -16  -5  138.58    9.24
   1 -16   5  107.83    8.10
   1 -16   5  115.92    7.41
  -1 -16  -5  138.13    8.21
   1 -16   6   71.92    6.02
   1 -16   6   90.66    7.53
  -1 -16  -6   83.99    6.89
   1 -16   6   74.59    5.67
  -1 -16  -6   87.48    6.29
  -1 -16  -6   82.38    5.88
   1 -16   7   35.02    4.05
   1 -16   7   37.08    3.86
   1 -16   7   48.35    5.30
  -1 -16  -7   33.41    3.88
  -1 -16  -7   43.56    4.63
  -1 -16  -7   42.48    4.08
   1 -16   7   38.74    3.89
  -1 -16  -7   36.40    3.50
  -1 -16  -8  107.83    6.58
   1 -16   8  103.93    7.33
   1 -16   8   96.11    6.10
  -1 -16  -8   99.14    6.01
   1 -16   9   75.78    5.15
  -1 -16  -9   67.91    4.37
  -1 -16  -9   65.43    4.12
   1 -16  10   26.70    2.19
  -1 -15  10   43.12    3.52
   1 -15 -10   48.83    3.64
   1 -15 -10   41.79    3.27
  -1 -15   9   56.16    4.85
   1 -15  -9   51.46    4.10
  -1 -15   9   42.06    4.53
  -1 -15   9   48.00    3.93
   1 -15  -9   47.68    3.67
   1 -15  -8   56.47    4.68
   1 -15  -8   59.38    5.61
  -1 -15   8   63.07    5.77
  -1 -15   8   53.00    4.39
   1 -15  -8   64.86    4.91
   1 -15  -7   32.45    4.46
   1 -15  -7   30.76    3.73
  -1 -15   7   30.55    4.36
  -1 -15   7   25.68    3.13
   1 -15  -7   34.54    3.95
  -1 -15   6  186.17   11.45
   1 -15  -6  176.77   10.05
  -1 -15   6  157.73    8.85
   1 -15  -6  204.00   10.54
   1 -15  -6  188.80   10.50
   1 -15  -5   41.76    4.80
  -1 -15   5   42.12    5.09
  -1 -15   5   39.47    6.01
  -1 -15   5   48.85    3.55
  -1 -15   5   40.44    3.54
   1 -15  -5   45.21    4.41
   1 -15  -5   40.34    4.37
   1 -15  -5   43.52    4.13
   1 -15  -4  186.44   10.71
  -1 -15   4  165.84   10.73
  -1 -15   4  191.70   11.17
  -1 -15   4  167.16    9.69
  -1 -15   4  192.64   13.65
   1 -15  -4  175.50    9.70
  -1 -15   4  175.46    8.37
  -1 -15   4  196.63    8.29
   1 -15  -4  172.14    9.82
   1 -15  -4  197.38    9.92
  -1 -15   3  349.01   16.24
  -1 -15   3  307.99   14.83
   1 -15  -3  343.67   16.89
  -1 -15   3  318.29   15.91
  -1 -15   3  337.59   19.41
  -1 -15   3  326.59   12.81
  -1 -15   3  298.19   12.77
   1 -15  -3  348.22   14.97
   1 -15  -3  308.37   14.56
  -1 -15   2  423.05   18.19
  -1 -15   2  366.32   17.07
  -1 -15   2  405.63   18.40
  -1 -15   2  384.18   21.49
  -1 -15   2  375.21   14.83
   1 -15  -2  355.00   17.34
  -1 -15   2  377.79   20.00
   1 -15  -2  404.96   17.14
  -1 -15   1   12.19    2.47
  -1 -15   1   13.71    2.81
  -1 -15   1   13.49    3.75
   1 -15  -1   15.88    2.07
   1 -15  -1   15.53    2.78
   1 -15  -1   13.80    2.51
  -1 -15   1   18.64    3.66
  -1 -15   1    9.98    2.19
  -1 -15   0   79.37    6.52
   1 -15   0   76.16    6.00
   1 -15   0   84.03    7.00
  -1 -15   0   76.78    4.12
   1 -15   0   93.30    5.14
  -1 -15   0   83.24    7.36
   1 -15   0   78.53    5.65
   1 -15   0   71.33    6.35
  -1 -15   0   77.44    5.92
   1 -15   1   27.04    3.79
   1 -15   1   20.49    3.20
  -1 -15  -1   22.35    3.48
  -1 -15  -1   18.25    2.59
  -1 -15  -1   21.16    1.91
   1 -15   1   21.90    3.74
  -1 -15  -1   23.49    2.83
  -1 -15  -1   13.92    3.27
  -1 -15  -1   19.60    3.13
   1 -15   2   28.98    3.36
   1 -15   2   29.58    3.74
  -1 -15  -2   27.97    3.97
   1 -15   2   32.72    4.22
  -1 -15  -2   29.16    3.16
  -1 -15  -2   32.38    2.32
  -1 -15  -2   27.07    3.18
   1 -15   2   44.63    3.53
   1 -15   2   27.45    2.78
  -1 -15  -2   27.91    4.41
  -1 -15  -2   29.96    3.23
   1 -15   2   25.21    4.25
  -1 -15  -2   30.37    4.05
   1 -15   3   64.41    5.65
  -1 -15  -3   65.11    4.80
   1 -15   3   69.97    5.27
   1 -15   3   68.25    4.82
  -1 -15  -3   69.83    5.27
  -1 -15  -3   63.36    6.80
  -1 -15  -3   69.60    6.42
   1 -15   4   59.85    5.51
  -1 -15  -4   53.03    3.94
  -1 -15  -4   57.98    4.44
  -1 -15  -4   67.30    5.98
   1 -15   4   62.86    4.98
   1 -15   4   57.64    4.61
  -1 -15  -4   58.45    6.54
  -1 -15  -4   62.98    5.15
  -1 -15  -5  247.86   13.33
   1 -15   5  246.87   13.83
  -1 -15  -5  224.37   10.32
   1 -15   5  227.25   12.32
   1 -15   5  229.48   11.48
  -1 -15  -5  230.39   12.01
  -1 -15  -5  250.81   12.12
  -1 -15  -5  219.49   13.68
   1 -15   6   33.45    4.88
  -1 -15  -6   34.44    4.40
  -1 -15  -6   31.75    2.90
   1 -15   6   34.12    4.11
   1 -15   6   31.00    3.61
  -1 -15  -6   39.50    4.11
  -1 -15  -6   35.40    3.75
  -1 -15  -7   10.84    2.68
  -1 -15  -7   10.35    2.41
   1 -15   7   11.54    3.15
   1 -15   7    7.88    2.11
  -1 -15  -7   12.33    2.52
   1 -15   7   10.06    2.25
  -1 -15  -7    9.29    1.94
   1 -15   7    9.16    1.82
  -1 -15  -8   12.63    2.74
  -1 -15  -8   12.86    2.48
   1 -15   8   11.47    2.98
  -1 -15  -8    9.85    2.01
   1 -15   8   10.53    2.22
   1 -15   9   97.11    6.36
  -1 -15  -9   90.27    5.34
  -1 -15  -9   94.23    5.60
   1 -15   9   78.57    5.24
  -1 -15 -10   75.53    4.08
  -1 -15 -10   78.37    4.06
   1 -15  10   76.12    4.53
   1 -14 -11   30.36    2.19
  -1 -14  11   20.33    2.03
   1 -14 -10  217.59    9.76
  -1 -14  10  209.05    9.69
  -1 -14  10  172.42    9.55
   1 -14 -10  210.60    9.41
  -1 -14  10  187.32    8.92
   1 -14  -9   83.94    5.83
  -1 -14   9   73.71    5.95
   1 -14  -9   72.47    5.26
  -1 -14   9   70.45    4.98
   1 -14  -9   72.17    4.80
   1 -14  -8    0.62    1.76
  -1 -14   8    0.82    1.90
  -1 -14   8   -0.13    1.21
   1 -14  -8    1.50    1.20
   1 -14  -7  401.17   18.39
  -1 -14   7  362.57   17.87
  -1 -14   7  344.33   15.48
   1 -14  -7  384.25   16.52
   1 -14  -7  402.39   17.11
   1 -14  -6   66.26    5.45
  -1 -14   6   72.47    6.51
   1 -14  -6   77.90    5.81
  -1 -14   6   62.04    4.69
  -1 -14   6   87.08    5.06
   1 -14  -6   71.68    5.82
  -1 -14   5  372.32   17.42
  -1 -14   5  370.09   20.21
   1 -14  -5  343.19   15.65
  -1 -14   5  383.15   14.31
  -1 -14   5  334.07   14.34
   1 -14  -5  366.14   16.16
   1 -14  -4  150.46    9.40
  -1 -14   4  168.41   10.04
  -1 -14   4  153.62    8.77
  -1 -14   4  155.46   11.98
   1 -14  -4  159.15    8.71
  -1 -14   4  154.71    7.46
  -1 -14   4  173.98    7.34
   1 -14  -4  160.19    8.73
   1 -14  -4  151.88    8.79
  -1 -14   4  158.02   11.71
  -1 -14   3   17.98    3.09
  -1 -14   3   18.51    2.81
  -1 -14   3   21.96    3.40
   1 -14  -3   20.85    3.57
  -1 -14   3   18.78    4.19
  -1 -14   3   17.49    1.96
  -1 -14   3   22.58    2.02
   1 -14  -3   24.25    2.41
   1 -14  -3   22.19    2.87
   1 -14  -3   19.63    2.74
  -1 -14   2  216.92   11.32
  -1 -14   2  213.49   13.94
   1 -14  -2  235.62    9.29
  -1 -14   2  202.74    8.42
  -1 -14   2  184.71   12.28
   1 -14  -2  189.74   10.60
  -1 -14   1  109.05    9.39
   1 -14  -1  122.35    5.76
   1 -14  -1   92.70    6.89
  -1 -14   1   88.86    6.18
  -1 -14   1  107.35    8.26
  -1 -14   0   17.92    2.09
   1 -14   0   23.80    2.35
  -1 -14   0   20.61    1.79
  -1 -14   0   20.07    2.47
  -1 -14   0   17.63    2.71
   1 -14   0   20.40    3.20
  -1 -14   0   18.40    3.49
  -1 -14  -1   20.30    1.74
  -1 -14  -1   19.37    2.46
  -1 -14  -1   18.15    3.48
   1 -14   1   16.31    3.15
  -1 -14  -1   14.11    2.68
  -1 -14  -2  146.78    9.11
   1 -14   2  129.15    7.42
   1 -14   2  135.96    8.22
   1 -14   2  145.63    9.02
   1 -14   2  124.87    6.75
  -1 -14  -2  129.02    7.37
   1 -14   2  155.46    7.20
  -1 -14  -2  145.48    6.00
   1 -14   2  144.39   10.11
  -1 -14  -2  138.50    9.99
  -1 -14  -2  144.68    8.80
  -1 -14  -3  123.13    6.88
   1 -14   3  112.47    6.91
   1 -14   3  107.07    7.48
   1 -14   3  123.01    6.78
  -1 -14  -3  126.29    7.33
  -1 -14  -3  127.09    8.57
  -1 -14  -4  176.29    8.68
  -1 -14  -4  199.27   11.30
   1 -14   4  178.58    9.51
  -1 -14  -4  191.09    9.35
   1 -14   4  175.13   10.28
   1 -14   4  192.20    9.59
  -1 -14  -4  206.87   10.22
  -1 -14  -5  245.44   11.15
   1 -14   5  250.54   12.01
  -1 -14  -5  273.72   14.14
   1 -14   5  281.48   14.71
   1 -14   5  250.43   12.95
   1 -14   5  244.75   12.08
  -1 -14  -5  258.74   12.71
  -1 -14  -5  267.94   12.64
  -1 -14  -5  248.26   14.40
   1 -14   6    8.72    2.26
  -1 -14  -6    8.77    2.76
   1 -14   6   13.95    3.52
  -1 -14  -6    7.12    1.49
   1 -14   6    9.04    2.33
  -1 -14  -6   13.04    2.60
  -1 -14  -6    7.62    2.04
  -1 -14  -7   16.07    3.14
  -1 -14  -7   10.82    1.83
   1 -14   7   14.12    2.64
   1 -14   7   17.60    3.69
  -1 -14  -7   14.80    2.76
  -1 -14  -7   14.57    2.69
   1 -14   7   11.36    2.44
  -1 -14  -8  123.34    7.66
  -1 -14  -8  136.74    8.40
   1 -14   8  139.12    9.05
   1 -14   8  107.69    7.15
  -1 -14  -8  138.63    7.55
   1 -14   9   59.76    5.19
  -1 -14  -9   63.19    4.62
   1 -14  10   37.26    3.33
  -1 -14 -10   37.74    2.84
  -1 -13  11  107.80    6.17
   1 -13 -11  148.08    6.38
   1 -13 -10   12.46    2.17
  -1 -13  10   12.19    2.25
   1 -13 -10   15.46    2.43
   1 -13  -9   56.47    4.96
  -1 -13   9   59.27    5.36
   1 -13  -9   64.03    4.98
  -1 -13   9   47.94    4.19
   1 -13  -9   58.77    4.33
  -1 -13   8    5.49    2.43
   1 -13  -8    3.14    1.83
   1 -13  -8    3.18    2.20
  -1 -13   8    3.57    1.62
   1 -13  -8    6.08    1.73
   1 -13  -8    3.06    1.51
   1 -13  -7   47.49    5.17
  -1 -13   7   37.89    4.81
   1 -13  -7   45.00    4.23
  -1 -13   7   33.78    3.51
   1 -13  -7   39.84    4.26
  -1 -13   6   28.42    4.29
   1 -13  -6   32.22    3.73
  -1 -13   6   27.99    4.88
  -1 -13   6   30.53    3.09
   1 -13  -6   36.47    3.82
  -1 -13   6   38.86    3.27
   1 -13  -6   36.22    3.93
  -1 -13   5  121.23    8.65
  -1 -13   5  137.87   10.98
   1 -13  -5  138.46    7.99
  -1 -13   5  123.96    6.70
  -1 -13   5  146.65    6.60
  -1 -13   5  153.83   11.62
   1 -13  -5  144.60    8.24
   1 -13  -4  445.00   19.08
  -1 -13   4  456.09   19.52
  -1 -13   4  457.27   22.74
   1 -13  -4  410.79   17.68
  -1 -13   4  400.39   16.29
  -1 -13   4  466.17   16.15
   1 -13  -4  451.02   18.02
   1 -13  -4  432.06   18.06
  -1 -13   4  447.16   21.99
  -1 -13   3  522.40   24.70
   1 -13  -3  465.36   19.51
  -1 -13   3  450.06   18.04
  -1 -13   3  505.45   17.94
   1 -13  -3  446.17   19.78
  -1 -13   2  402.50   20.17
  -1 -13   2  361.94   13.62
   1 -13  -2  420.76   14.51
   1 -13  -2  327.23   15.80
  -1 -13   1  164.77    7.48
  -1 -13   1  183.00   12.01
   1 -13  -1  189.16    7.64
  -1 -13   1  151.04    8.22
   1 -13  -1  156.81    9.18
  -1 -13   1  148.58   10.08
  -1 -13   0   60.09    4.01
  -1 -13   0   65.87    4.27
  -1 -13   0   62.26    3.26
   1 -13   0   68.99    3.92
   1 -13   0   57.55    5.20
  -1 -13   0   58.72    4.59
  -1 -13   0   55.73    5.65
  -1 -13  -1  184.07    9.09
   1 -13   1  179.63    8.19
  -1 -13  -1  200.70    7.65
  -1 -13  -1  197.26    9.06
  -1 -13  -1  202.37   11.89
   1 -13   1  198.12   11.25
  -1 -13  -1  196.34   10.02
   1 -13   2  406.44   16.93
  -1 -13  -2  472.40   16.02
   1 -13   2  514.21   17.51
  -1 -13  -2  411.30   17.59
   1 -13   2  452.97   21.04
  -1 -13  -2  450.44   19.22
   1 -13   3  339.41   14.69
   1 -13   3  336.80   15.62
   1 -13   3  335.74   14.37
  -1 -13  -3  333.86   14.86
  -1 -13  -3  370.92   16.69
  -1 -13  -4   76.64    5.09
   1 -13   4   73.69    5.16
  -1 -13  -4   71.17    4.64
  -1 -13  -4   78.89    6.35
   1 -13   4   73.94    5.11
  -1 -13  -4   78.80    5.52
  -1 -13  -5   32.97    3.00
   1 -13   5   26.74    3.10
   1 -13   5   31.94    4.56
  -1 -13  -5   26.57    4.06
  -1 -13  -5   32.42    3.62
   1 -13   5   29.67    3.29
   1 -13   5   45.96    4.01
  -1 -13  -5   32.81    3.57
  -1 -13  -5   31.23    4.36
  -1 -13  -6  158.42    7.88
   1 -13   6  147.99    9.06
  -1 -13  -6  174.13   10.36
   1 -13   6  160.79   10.58
   1 -13   6  160.68    8.37
  -1 -13  -6  190.62    9.65
   1 -13   6  152.38    8.66
  -1 -13  -6  171.79    8.97
  -1 -13  -6  132.38   10.04
   1 -13   7  174.96   11.03
  -1 -13  -7  180.63    9.87
  -1 -13  -7  179.92   10.62
   1 -13   7  158.48    9.22
  -1 -13  -7  155.27    8.04
   1 -13   7  162.87    9.20
  -1 -13  -7  187.50    9.64
  -1 -13  -8  195.32   11.00
  -1 -13  -8  197.07   10.49
   1 -13   8  188.23   11.42
  -1 -13  -8  210.09   10.13
   1 -13   9   43.05    4.64
  -1 -13  -9   48.38    4.14
  -1 -13 -10   41.46    3.10
   1 -13  10   38.52    3.56
  -1 -13 -10   41.39    3.12
  -1 -12  11   55.17    4.16
  -1 -12  11   64.67    3.91
  -1 -12  10   50.74    4.46
   1 -12 -10   54.57    4.48
  -1 -12  10   42.98    3.69
   1 -12  -9   33.47    3.94
  -1 -12   9   32.78    4.22
   1 -12  -9   36.69    3.84
   1 -12  -9   30.92    3.25
   1 -12  -8  173.86    9.94
   1 -12  -8  188.17   10.94
  -1 -12   8  171.29   10.45
  -1 -12   8  149.56    8.59
   1 -12  -8  177.32    8.99
   1 -12  -8  183.22    9.63
   1 -12  -7  141.94    9.39
  -1 -12   7  126.66    8.95
  -1 -12   7  150.38   15.01
   1 -12  -7  157.75    8.34
  -1 -12   7  127.90    7.34
   1 -12  -7  146.46    8.59
   1 -12  -6  362.19   17.02
  -1 -12   6  382.23   18.32
  -1 -12   6  382.97   25.35
  -1 -12   6  396.39   21.05
  -1 -12   6  458.73   16.08
   1 -12  -6  438.11   17.49
  -1 -12   6  378.41   15.92
   1 -12  -6  413.28   17.64
  -1 -12   5  156.87    9.66
  -1 -12   5  162.39   11.86
   1 -12  -5  173.36    8.88
  -1 -12   5  181.97    7.47
  -1 -12   5  158.51    7.66
  -1 -12   5  168.93   12.15
   1 -12  -5  158.66    8.86
  -1 -12   4   90.97    6.60
   1 -12  -4   87.86    6.29
  -1 -12   4   97.54    8.63
   1 -12  -4   94.06    5.67
  -1 -12   4   78.51    4.48
  -1 -12   4   86.54    4.30
   1 -12  -4   79.27    5.48
  -1 -12   4   97.24    8.09
  -1 -12   3   38.66    5.38
  -1 -12   3   35.61    2.36
   1 -12  -3   37.18    3.27
  -1 -12   3   33.44    2.45
   1 -12  -3   45.53    3.02
  -1 -12   3   36.16    4.71
   1 -12  -3   30.03    3.24
  -1 -12   2  246.51   14.15
  -1 -12   2  239.61    9.99
  -1 -12   2  215.21    8.81
  -1 -12   2  224.20    8.81
  -1 -12   2  208.06    9.81
   1 -12  -2  221.80   10.94
  -1 -12   1  237.94    9.91
  -1 -12   1  230.36   13.87
   1 -12  -1  243.08    9.40
  -1 -12   1  217.84   12.33
   1 -12  -1  219.10   11.18
  -1 -12   1  224.18   10.25
  -1 -12   0  242.83   10.31
   1 -12   0  261.98    9.79
  -1 -12   0  234.58    8.93
  -1 -12   0  236.11   10.13
  -1 -12   0  213.37   12.42
   1 -12   0  230.82   11.82
  -1 -12   0  227.45   10.72
  -1 -12  -1  178.08    8.58
  -1 -12  -1  177.33    6.89
  -1 -12  -1  159.44    7.99
   1 -12   1  167.52    7.52
   1 -12   1  199.27    7.85
  -1 -12  -1  169.18    8.89
   1 -12   1  170.81   10.10
   1 -12   2   94.59    7.30
  -1 -12  -2   86.71    5.93
   1 -12   2   92.67    5.14
  -1 -12  -2  103.39    5.76
  -1 -12  -2   98.98    4.29
   1 -12   2  105.76    5.31
  -1 -12  -2  106.65    6.64
   1 -12   2   96.98    7.54
   1 -12   3 1380.26   50.89
   1 -12   3 1299.39   47.30
  -1 -12  -3 1314.95   47.92
  -1 -12  -3 1332.66   49.37
  -1 -12  -4  594.57   24.05
  -1 -12  -4  583.51   22.16
   1 -12   4  511.29   21.77
   1 -12   4  532.77   21.95
  -1 -12  -4  567.02   22.63
   1 -12   5  107.06    6.55
  -1 -12  -5  129.00    8.40
  -1 -12  -5  115.60    6.41
   1 -12   5  115.69    8.48
  -1 -12  -5  128.88    7.51
   1 -12   5  124.63    7.09
  -1 -12  -5  107.90    8.08
  -1 -12  -5  126.27    7.29
   1 -12   6   14.51    3.29
  -1 -12  -6   19.59    3.18
  -1 -12  -6   14.69    1.99
  -1 -12  -6   18.36    2.88
   1 -12   6    9.86    2.25
  -1 -12  -6   13.62    3.07
  -1 -12  -6   13.51    2.31
  -1 -12  -7   11.30    1.96
  -1 -12  -7   16.01    3.19
   1 -12   7   11.01    3.13
  -1 -12  -7   11.50    2.65
  -1 -12  -7   14.47    2.66
  -1 -12  -8  256.21   12.62
   1 -12   8  250.39   13.80
  -1 -12  -8  258.99   12.05
  -1 -12  -9   92.71    6.12
   1 -12   9   99.00    7.13
   1 -12   9   87.03    5.89
  -1 -12 -10   42.62    3.35
  -1 -12 -10   44.54    3.47
   1 -12  10   41.36    3.91
   1 -12  10   36.09    3.27
  -1 -12 -11   10.45    1.21
  -1 -11  11   55.60    3.94
  -1 -11  11   53.34    3.79
  -1 -11  10   38.13    4.00
   1 -11 -10   46.55    4.23
  -1 -11  10   36.74    3.46
   1 -11  -9   26.62    3.51
  -1 -11   9   27.55    3.84
   1 -11  -9   25.40    2.99
   1 -11  -9   24.10    2.88
   1 -11  -8   -0.18    1.53
  -1 -11   8    1.26    2.02
   1 -11  -8    0.26    1.30
   1 -11  -8    0.22    1.79
  -1 -11   8   -0.61    2.47
  -1 -11   8    1.31    1.04
   1 -11  -8    0.91    1.17
   1 -11  -8   -0.62    1.42
   1 -11  -7  174.90    9.66
   1 -11  -7  189.96   10.88
  -1 -11   7  177.91   10.54
  -1 -11   7  167.49   15.62
  -1 -11   7  148.03    7.50
  -1 -11   7  165.57    8.43
  -1 -11   7  133.71    9.71
   1 -11  -7  195.61    9.36
   1 -11  -7  197.18    9.90
   1 -11  -6  165.86    9.71
   1 -11  -6  135.61   10.14
  -1 -11   6  164.59    9.65
  -1 -11   6  166.75   14.83
  -1 -11   6  153.46   11.37
  -1 -11   6  141.13    8.70
  -1 -11   6  178.87    7.34
  -1 -11   6  139.72    7.30
   1 -11  -6  161.90    8.47
  -1 -11   6  136.60    6.64
   1 -11  -6  157.71    8.68
   1 -11  -5   35.30    4.33
  -1 -11   5   45.65    4.59
  -1 -11   5   42.81    7.12
  -1 -11   5   41.83    5.69
  -1 -11   5   44.64    3.21
  -1 -11   5   49.94    2.99
  -1 -11   5   40.56    3.76
   1 -11  -5   43.32    3.78
  -1 -11   5   55.50    6.27
   1 -11  -5   47.12    4.11
   1 -11  -4   81.31    5.97
  -1 -11   4   94.24    6.54
  -1 -11   4  108.50    8.82
  -1 -11   4   82.51    5.07
  -1 -11   4   94.59    4.43
  -1 -11   4   89.24    4.61
   1 -11  -4   97.74    5.64
  -1 -11   4  101.96    8.04
  -1 -11   3  408.49   16.68
  -1 -11   3  392.71   14.31
  -1 -11   3  382.65   14.52
   1 -11  -3  392.48   15.79
  -1 -11   3  358.91   14.59
  -1 -11   3  411.39   18.95
   1 -11  -3  371.37   16.19
  -1 -11   2   97.85    7.87
  -1 -11   2   88.22    5.18
   1 -11  -2   91.54    4.26
  -1 -11   2   82.95    3.86
   1 -11  -2   77.78    5.31
  -1 -11   2   76.32    4.52
  -1 -11   1  270.71   14.57
  -1 -11   1  271.95   11.05
  -1 -11   1  257.40   10.55
   1 -11  -1  277.32   10.16
  -1 -11   1  244.24   10.82
  -1 -11   1  242.72   12.96
   1 -11  -1  244.38   11.77
  -1 -11   0  643.17   22.41
  -1 -11   0  603.06   21.78
  -1 -11   0  592.77   20.59
   1 -11   0  642.38   21.37
   1 -11   0  581.00   23.64
  -1 -11   0  549.19   24.69
  -1 -11   0  587.50   22.47
  -1 -11  -1  829.78   30.17
  -1 -11  -1  823.24   28.09
   1 -11   1  887.19   29.11
  -1 -11  -1  811.05   29.48
   1 -11   1  843.19   32.13
  -1 -11  -1  867.94   30.66
   1 -11   2  663.34   26.46
  -1 -11  -2  650.46   24.60
  -1 -11  -2  608.95   23.42
  -1 -11  -2  634.72   21.79
   1 -11   2  697.49   23.10
   1 -11   2  625.06   23.01
  -1 -11  -2  690.87   24.96
   1 -11   2  640.83   26.50
   1 -11   3  461.74   19.29
   1 -11   3  407.26   17.09
  -1 -11  -3  413.70   16.53
   1 -11   3  422.05   16.19
   1 -11   3  415.60   17.54
  -1 -11  -3  442.55   17.94
  -1 -11  -4  195.22   10.85
  -1 -11  -4  249.17   12.30
   1 -11   4  249.65   12.79
   1 -11   4  289.14   19.58
   1 -11   4  235.87   12.36
   1 -11   4  235.24   10.76
  -1 -11  -4  238.52   12.17
   1 -11   5  165.99    8.71
  -1 -11  -5  162.31   10.06
  -1 -11  -5  187.27   10.67
  -1 -11  -5  196.21    8.94
   1 -11   5  182.00   10.86
   1 -11   5  207.70   17.05
   1 -11   5  192.40    9.36
  -1 -11  -5  203.66    9.90
   1 -11   5  175.58   11.01
  -1 -11  -5  194.54    9.55
  -1 -11  -5  186.22   10.75
   1 -11   6   81.11    6.70
  -1 -11  -6   75.62    4.78
  -1 -11  -6   84.29    6.55
  -1 -11  -6   63.54    6.23
   1 -11   6   74.14   10.71
  -1 -11  -6   81.53    5.61
   1 -11   6   63.51    6.67
   1 -11   6   59.07    4.30
  -1 -11  -6   62.70    6.09
   1 -11   7  131.02    8.97
  -1 -11  -7  128.96    8.48
  -1 -11  -7  124.25    7.71
  -1 -11  -7  110.42    6.42
   1 -11   7  127.68   14.18
  -1 -11  -7  123.56    7.37
   1 -11   7  100.59    6.14
  -1 -11  -7  103.33    6.08
   1 -11   8  326.31   15.99
  -1 -11  -8  342.63   14.87
  -1 -11  -8  374.50   14.43
   1 -11   8  269.89   12.64
   1 -11   8  297.13   13.96
  -1 -11  -8  284.71   12.75
   1 -11   9   53.21    5.43
  -1 -11  -9   61.26    4.86
   1 -11   9   50.38    4.42
  -1 -11 -10    7.02    1.66
  -1 -11 -10   10.43    1.94
   1 -11  10   12.78    2.51
   1 -11  10    9.40    1.84
  -1 -11 -11   32.36    2.37
   1 -11  11   26.86    2.46
   1 -10 -11   34.08    3.15
  -1 -10  11   30.46    2.98
  -1 -10  11   28.20    2.73
  -1 -10  10   16.58    2.83
   1 -10 -10   15.27    2.59
   1 -10 -10   11.81    2.49
  -1 -10  10   13.93    2.28
   1 -10  -9   10.41    2.21
   1 -10  -9    9.74    2.44
  -1 -10   9   10.60    2.68
  -1 -10   9    9.33    1.75
  -1 -10   9    9.41    2.11
   1 -10  -8   18.31    3.22
  -1 -10   8   14.82    3.21
   1 -10  -8   18.96    3.52
   1 -10  -8   13.72    3.85
  -1 -10   8   12.66    4.70
  -1 -10   8   14.48    3.49
   1 -10  -8   21.90    2.70
  -1 -10   8   15.23    2.15
   1 -10  -8   18.46    2.72
   1 -10  -8   20.84    3.00
   1 -10  -7  123.83    7.62
   1 -10  -7  128.99    8.54
  -1 -10   7  114.49    8.06
   1 -10  -7  117.70   10.02
  -1 -10   7  111.94    9.70
  -1 -10   7  103.25   12.14
   1 -10  -7  134.57    7.18
  -1 -10   7  107.78    5.79
  -1 -10   7   95.69    7.80
   1 -10  -7  126.96    7.56
   1 -10  -7  107.28    6.55
  -1 -10   6   69.41    5.85
   1 -10  -6   78.20    6.13
   1 -10  -6   76.86    7.11
  -1 -10   6   88.08   10.30
  -1 -10   6   77.03    7.73
  -1 -10   6   65.35    3.89
  -1 -10   6   70.08    4.42
  -1 -10   6   66.16    5.48
   1 -10  -6   79.83    5.23
   1 -10  -6   79.05    5.51
   1 -10  -5   52.87    5.31
  -1 -10   5   65.86    8.37
  -1 -10   5   61.21    6.66
   1 -10  -5   73.37    4.68
  -1 -10   5   55.04    4.36
  -1 -10   5   59.94    3.68
  -1 -10   5   66.61    3.46
  -1 -10   5   57.55    3.22
  -1 -10   5   65.09    6.74
   1 -10  -4   31.87    3.59
  -1 -10   4   45.40    6.65
  -1 -10   4   38.32    5.14
  -1 -10   4   34.33    4.01
  -1 -10   4   33.28    2.87
  -1 -10   4   35.49    2.51
   1 -10  -4   35.55    3.09
  -1 -10   4   42.47    2.43
  -1 -10   4   39.88    4.69
   1 -10  -3   98.70    5.74
  -1 -10   3  114.20    8.56
  -1 -10   3  115.31    6.69
  -1 -10   3   95.47    4.69
   1 -10  -3   95.05    5.31
  -1 -10   3   96.54    4.48
  -1 -10   3   96.08    4.29
   1 -10  -3  107.57    6.93
  -1 -10   3   99.22    7.46
   1 -10  -3   91.83    5.67
   1 -10  -2  142.47    6.35
  -1 -10   2  181.77    8.26
  -1 -10   2  186.02   10.88
  -1 -10   2  144.12    5.81
  -1 -10   2  160.70    6.11
  -1 -10   2  157.24    6.87
   1 -10  -2  154.16    7.80
   1 -10  -2  176.95    8.89
  -1 -10   1   39.39    3.13
  -1 -10   1   35.80    4.62
   1 -10  -1   32.94    2.75
   1 -10  -1   40.66    2.53
   1 -10  -1   33.00    3.27
  -1 -10   1   36.39    2.81
  -1 -10   0  665.28   23.55
  -1 -10   0  631.97   21.69
  -1 -10   0  605.89   22.64
   1 -10   0  689.99   22.44
  -1 -10   0  649.21   23.45
  -1 -10   0  637.12   25.80
   1 -10   0  617.88   24.51
   1 -10   1    2.18    1.58
  -1 -10  -1    1.91    1.12
  -1 -10  -1    1.59    0.59
   1 -10   1    1.52    0.95
  -1 -10  -1    0.95    1.01
   1 -10   1    0.91    1.37
  -1 -10  -1    1.26    1.26
  -1 -10  -2  410.67   17.05
  -1 -10  -2  524.10   19.48
  -1 -10  -2  421.27   17.33
   1 -10   2  542.60   21.00
  -1 -10  -2  500.91   18.29
   1 -10   2  594.91   18.04
   1 -10   2  507.01   18.50
   1 -10   2  494.93   17.83
  -1 -10  -2  568.41   19.81
   1 -10   2  486.94   18.61
   1 -10   2  525.61   21.26
  -1 -10  -3   96.30    5.63
   1 -10   3  128.59    7.87
  -1 -10  -3   94.17    5.83
   1 -10   3  140.82   11.97
   1 -10   3  115.31    5.86
   1 -10   3  139.30    6.05
   1 -10   3  109.99    6.76
  -1 -10  -4  112.03    7.14
   1 -10   4  136.38    8.47
   1 -10   4  139.68   12.80
  -1 -10  -4  145.98    7.40
   1 -10   4  138.46    8.54
   1 -10   4  130.46    6.88
  -1 -10  -4  119.22    7.64
  -1 -10  -5  414.51   19.08
   1 -10   5  441.63   19.61
   1 -10   5  412.88   17.11
  -1 -10  -5  445.97   19.34
  -1 -10  -5  448.67   17.35
   1 -10   5  462.96   27.40
   1 -10   5  406.04   16.75
   1 -10   5  427.94   20.09
   1 -10   5  428.58   17.71
  -1 -10  -5  492.77   18.58
  -1 -10  -5  440.04   19.28
  -1 -10  -5  476.80   18.16
  -1 -10  -6  628.81   24.51
  -1 -10  -6  525.07   24.53
  -1 -10  -6  549.82   21.08
   1 -10   6  578.95   24.48
  -1 -10  -6  578.40   21.76
   1 -10   6  629.97   33.94
  -1 -10  -6  659.49   23.28
   1 -10   6  551.64   21.43
   1 -10   6  551.00   25.41
  -1 -10  -6  600.72   24.47
  -1 -10  -7   50.39    6.11
  -1 -10  -7   59.10    4.28
   1 -10   7   65.85    6.28
  -1 -10  -7   63.49    4.55
  -1 -10  -7   73.09    5.62
  -1 -10  -7   65.73    5.87
   1 -10   7   58.81    9.81
  -1 -10  -7   78.76    5.49
   1 -10   7   56.56    6.65
   1 -10   7   66.46    5.13
   1 -10   7   60.64    4.46
   1 -10   8  109.52    8.28
  -1 -10  -8  119.30    7.54
   1 -10   8  110.59   13.23
   1 -10   8  111.69    7.10
   1 -10   8   99.07    6.22
  -1 -10  -8  136.35    7.33
  -1 -10  -8  100.85    6.18
  -1 -10  -9   34.74    3.58
   1 -10   9   31.35    4.22
   1 -10   9   29.42    3.30
  -1 -10  -9   27.94    2.79
  -1 -10 -10   22.55    2.68
   1 -10  10   27.30    3.42
  -1 -10 -10   20.92    2.57
   1 -10  10   18.63    2.54
  -1 -10 -11   82.80    4.50
   1 -10  11   85.81    4.92
   1  -9 -12   53.43    3.08
  -1  -9  12   37.79    3.00
   1  -9 -11    9.40    1.96
  -1  -9  11    8.83    1.88
  -1  -9  11    8.25    1.65
  -1  -9  10   16.33    2.92
   1  -9 -10   19.69    2.89
   1  -9 -10   12.97    2.30
   1  -9 -10   13.75    2.65
  -1  -9  10   13.90    2.01
  -1  -9  10   13.93    2.28
   1  -9  -9   25.89    3.35
  -1  -9   9   21.27    3.58
   1  -9  -9   25.33    3.59
  -1  -9   9   23.90    2.97
  -1  -9   9   20.85    2.58
   1  -9  -9   19.75    2.95
   1  -9  -8  176.50   13.71
  -1  -9   8  199.42   11.25
   1  -9  -8  205.12   10.84
  -1  -9   8  201.66   17.43
  -1  -9   8  166.18   11.47
   1  -9  -8  198.60    9.44
  -1  -9   8  181.29    8.81
  -1  -9   8  198.48    9.59
   1  -9  -8  193.82    9.84
   1  -9  -8  219.31   10.42
   1  -9  -7  125.26    7.65
  -1  -9   7  125.61    8.24
   1  -9  -7  122.57   10.25
   1  -9  -7  134.96    8.68
  -1  -9   7  125.39   12.92
  -1  -9   7  105.43    9.48
  -1  -9   7  103.52    7.91
   1  -9  -7  138.19    7.22
  -1  -9   7  119.78    6.12
   1  -9  -7  136.26    7.67
   1  -9  -7  120.42    6.88
   1  -9  -6  536.32   24.47
   1  -9  -6  519.18   21.15
   1  -9  -6  559.07   22.50
  -1  -9   6  524.77   22.06
  -1  -9   6  560.90   29.59
  -1  -9   6  560.57   25.53
   1  -9  -6  575.70   22.45
   1  -9  -6  596.17   21.10
  -1  -9   6  494.08   19.11
  -1  -9   6  496.55   21.50
   1  -9  -6  587.18   21.52
   1  -9  -5  198.28   11.32
  -1  -9   5  219.99   15.62
  -1  -9   5  229.72   13.35
   1  -9  -5  235.41    9.77
  -1  -9   5  182.92    9.41
  -1  -9   5  225.36    8.20
  -1  -9   5  189.46    7.95
  -1  -9   5  199.07    8.50
   1  -9  -4   64.38    5.04
  -1  -9   4   68.84    7.87
  -1  -9   4   76.41    6.85
  -1  -9   4   57.54    3.30
   1  -9  -4   68.75    4.18
  -1  -9   4   57.00    3.81
  -1  -9   4   62.56    3.10
   1  -9  -4   60.81    5.05
  -1  -9   4   62.29    5.82
   1  -9  -3  859.17   33.48
  -1  -9   3  997.39   35.04
  -1  -9   3 1126.26   38.52
  -1  -9   3 1056.04   40.14
  -1  -9   3  959.12   31.55
  -1  -9   3  932.15   31.75
  -1  -9   3  915.30   32.14
   1  -9  -3  977.66   32.97
  -1  -9   3  937.20   35.83
   1  -9  -2  375.84   14.73
  -1  -9   2  435.57   18.87
  -1  -9   2  439.37   16.42
  -1  -9   2  387.13   13.68
   1  -9  -2  387.59   14.78
  -1  -9   2  401.56   13.73
  -1  -9   2  393.75   17.23
   1  -9  -2  387.93   15.52
  -1  -9   2  388.44   14.35
   1  -9  -2  398.91   16.51
   1  -9  -1  607.94   23.86
  -1  -9   1  651.71   23.02
  -1  -9   0  257.84   10.64
  -1  -9   0  239.59   12.76
   1  -9   0  238.21   11.11
  -1  -9   0  250.54   10.36
  -1  -9  -1  520.29   19.41
  -1  -9  -1  497.42   19.49
  -1  -9  -1  675.44   22.10
   1  -9   1  689.57   23.82
  -1  -9  -1  609.55   20.87
   1  -9   1  782.19   20.93
   1  -9   1  663.50   23.31
   1  -9   1  594.96   20.34
  -1  -9  -1  732.69   22.39
  -1  -9  -2  116.54    5.38
   1  -9   2  126.75    7.51
  -1  -9  -2  123.39    6.78
  -1  -9  -2  103.81    5.45
   1  -9   2  116.59    6.29
   1  -9   2  114.43    5.56
  -1  -9  -2  128.36    6.03
   1  -9   2  145.08    5.78
   1  -9   2  121.43    7.69
  -1  -9  -2  115.59    6.61
  -1  -9  -3   65.35    4.25
  -1  -9  -3   62.26    4.42
   1  -9   3   84.17    5.87
   1  -9   3   87.24    9.08
   1  -9   3   67.46    4.14
   1  -9   3   66.78    5.02
   1  -9   3   81.78    4.26
  -1  -9  -4  613.35   24.17
   1  -9   4  654.99   25.51
   1  -9   4  715.59   32.84
  -1  -9  -4  523.51   24.18
  -1  -9  -4  682.96   23.92
   1  -9   4  617.55   25.45
   1  -9   4  614.90   23.26
   1  -9   4  562.60   22.45
  -1  -9  -4  660.06   24.75
   1  -9   5  134.98    8.78
  -1  -9  -5  144.73    8.81
  -1  -9  -5  151.49    8.80
   1  -9   5  159.40   14.00
  -1  -9  -5  168.63    8.32
   1  -9   5  144.14    9.57
   1  -9   5  141.87    7.07
  -1  -9  -5  154.46    8.79
  -1  -9  -6   30.30    4.22
  -1  -9  -6   31.98    3.02
  -1  -9  -6   36.37    4.10
  -1  -9  -6   29.33    2.70
   1  -9   6   30.27    4.03
   1  -9   6   29.36    6.52
   1  -9   6   32.22    3.27
   1  -9   6   29.93    2.92
   1  -9   6   33.17    4.73
  -1  -9  -6   33.81    3.46
  -1  -9  -6   24.43    3.53
  -1  -9  -7  445.21   17.48
  -1  -9  -7  476.10   18.94
  -1  -9  -7  394.64   16.79
  -1  -9  -7  404.64   20.98
   1  -9   7  435.78   20.01
  -1  -9  -7  459.26   19.69
   1  -9   7  468.12   28.48
   1  -9   7  409.72   17.15
   1  -9   7  408.28   21.34
  -1  -9  -7  489.61   18.49
   1  -9   7  435.62   18.09
   1  -9   8  212.27   12.12
  -1  -9  -8  232.05   11.21
  -1  -9  -8  173.55   13.03
   1  -9   8  185.27   17.53
  -1  -9  -8  239.03   10.56
   1  -9   8  181.02    9.53
   1  -9   8  167.56   12.80
   1  -9   8  202.65   10.40
  -1  -9  -8  200.36    9.65
  -1  -9  -9   22.83    3.17
   1  -9   9   28.05    4.04
   1  -9   9   21.24    2.66
   1  -9   9   25.27    3.21
  -1  -9  -9   22.53    2.79
  -1  -9 -10   90.26    5.52
  -1  -9 -10   91.12    5.70
   1  -9  10   91.25    6.42
   1  -9  10   79.31    5.38
  -1  -9 -10   79.37    4.95
  -1  -9 -11   10.28    1.58
   1  -9  11    7.86    1.74
   1  -8 -12    2.93    0.99
  -1  -8  11   17.90    2.51
   1  -8 -11   19.84    2.60
  -1  -8  11   13.33    1.96
   1  -8 -11   16.21    2.18
   1  -8 -10    9.36    2.36
   1  -8 -10    7.04    1.97
  -1  -8  10    6.55    2.15
   1  -8 -10    6.40    2.09
  -1  -8  10    6.06    1.56
  -1  -8  10    7.03    1.82
   1  -8  -9  144.23    8.64
   1  -8  -9  134.85   12.18
  -1  -8   9  140.59    9.15
   1  -8  -9  153.99    9.07
  -1  -8   9  127.83   13.96
  -1  -8   9  136.61    7.36
  -1  -8   9  149.15    7.95
   1  -8  -9  152.56    8.43
  -1  -8   8  125.78    8.57
   1  -8  -8  111.55   10.76
   1  -8  -8  127.99    8.15
  -1  -8   8  124.95   13.54
   1  -8  -8  160.41    9.64
  -1  -8   8  129.44    7.16
  -1  -8   8  112.99    8.97
  -1  -8   8  131.60    6.81
   1  -8  -8  137.23    7.79
   1  -8  -8  138.55    7.76
   1  -8  -7  219.40   10.92
   1  -8  -7  222.85   14.32
   1  -8  -7  223.01   11.88
  -1  -8   7  201.58   11.31
  -1  -8   7  218.07   13.91
  -1  -8   7  231.67   17.65
   1  -8  -7  242.90   10.34
   1  -8  -7  224.83   11.90
  -1  -8   7  207.96    9.59
  -1  -8   7  198.96   11.50
  -1  -8   7  197.68    9.13
   1  -8  -7  209.59   10.12
   1  -8  -7  242.11   10.97
   1  -8  -6  116.76    8.94
   1  -8  -6  118.88    7.46
  -1  -8   6  107.47    7.10
   1  -8  -6  111.37    6.61
  -1  -8   6  110.56   11.01
  -1  -8   6  115.80    9.28
   1  -8  -6  113.24    6.23
  -1  -8   6   99.36    6.69
   1  -8  -6  125.24    7.54
  -1  -8   6  102.53    5.15
   1  -8  -6  115.63    6.61
   1  -8  -5   67.98    6.07
  -1  -8   5   87.85    7.46
  -1  -8   5   76.57    8.53
  -1  -8   5   74.46    4.03
   1  -8  -5   80.35    4.76
  -1  -8   5   68.22    4.75
   1  -8  -5   74.82    5.36
  -1  -8   5   83.42    3.72
   1  -8  -4  208.99   10.85
  -1  -8   4  254.99   13.47
  -1  -8   4  235.88   14.76
  -1  -8   4  209.57    9.36
   1  -8  -4  235.26   10.41
  -1  -8   4  234.67    8.36
  -1  -8   4  215.91    8.63
   1  -8  -4  226.82    9.56
  -1  -8   4  234.40   12.34
   1  -8  -4  214.73   10.94
   1  -8  -3  691.89   26.63
  -1  -8   3  863.59   32.50
  -1  -8   3  855.01   30.78
  -1  -8   3  713.90   25.27
   1  -8  -3  743.39   25.76
  -1  -8   3  724.35   24.75
  -1  -8   3  737.61   24.56
  -1  -8   3  715.97   28.33
   1  -8  -2  287.64   12.20
  -1  -8   2  326.06   13.62
  -1  -8   2  318.80   11.26
   1  -8  -2  303.47   12.56
  -1  -8   2  315.29   11.55
  -1  -8   2  316.41   14.18
   1  -8  -2  340.58   13.78
  -1  -8   1    3.71    1.19
  -1  -8   1    3.38    0.42
  -1  -8   1    1.92    0.78
  -1  -8   0  949.92   35.02
  -1  -8   0  959.81   32.40
   1  -8   0  852.71   32.51
  -1  -8   0  931.95   32.04
  -1  -8  -1   61.55    4.04
   1  -8   1   59.46    4.61
  -1  -8  -1   60.94    3.02
  -1  -8  -1   67.88    4.20
   1  -8   1   64.75    4.62
   1  -8   1   61.74    3.59
  -1  -8  -2  112.14    6.25
   1  -8   2  104.90    6.54
   1  -8   2  120.17    9.57
  -1  -8  -2  102.15    5.32
   1  -8   2  104.72    5.87
  -1  -8  -2  115.18    5.52
   1  -8   2  120.86    5.17
  -1  -8  -2  115.50    6.28
   1  -8   2  111.41    7.10
   1  -8   3  331.60   18.74
  -1  -8  -3  282.67   12.90
  -1  -8  -3  297.43   13.78
   1  -8   3  320.14   14.18
   1  -8   3  311.37   13.86
   1  -8   3  307.35   12.42
  -1  -8  -4   89.41    5.59
   1  -8   4   92.12    9.45
   1  -8   4   83.91    5.97
  -1  -8  -4   64.85    5.25
   1  -8   4   74.71    4.31
  -1  -8  -4   80.21    5.19
   1  -8   4   84.22    6.24
  -1  -8  -4   87.15    5.10
  -1  -8  -4   81.93    5.39
   1  -8   5    6.99    2.19
  -1  -8  -5    6.58    1.83
   1  -8   5   15.24    4.56
  -1  -8  -5    6.13    1.96
   1  -8   5    9.83    1.65
  -1  -8  -5    6.78    1.77
   1  -8   5    5.47    1.26
  -1  -8  -5    9.83    1.89
   1  -8   5    7.76    2.27
  -1  -8  -5    6.74    1.79
  -1  -8  -6  334.83   15.03
  -1  -8  -6  290.10   12.36
  -1  -8  -6  305.75   13.05
   1  -8   6  295.31   14.99
  -1  -8  -6  307.18   15.69
   1  -8   6  323.38   21.72
  -1  -8  -6  340.76   14.74
  -1  -8  -6  369.18   14.22
   1  -8   6  305.34   16.35
   1  -8   6  310.21   13.45
   1  -8   6  302.05   12.85
  -1  -8  -6  331.04   14.79
  -1  -8  -7  274.76   13.50
  -1  -8  -7  260.26   11.55
  -1  -8  -7  256.72   11.22
   1  -8   7  255.82   13.69
  -1  -8  -7  271.74   12.66
  -1  -8  -7  225.24   14.28
  -1  -8  -7  319.63   12.75
   1  -8   7  240.23   14.95
  -1  -8  -7  282.61   13.35
   1  -8   7  241.24   11.32
   1  -8   7  260.66   12.08
  -1  -8  -7  210.78   12.38
  -1  -8  -8   30.08    3.64
  -1  -8  -8   28.89    4.89
   1  -8   8   30.21    4.34
  -1  -8  -8   28.58    3.13
   1  -8   8   23.72    2.97
   1  -8   8   30.47    3.57
  -1  -8  -8   36.15    3.56
   1  -8   8   29.12    5.10
   1  -8   9  163.88   10.04
  -1  -8  -9  163.96    8.90
   1  -8   9  150.45    8.42
   1  -8   9  139.63    7.85
  -1  -8  -9  150.26    8.01
  -1  -8 -10    3.83    1.44
   1  -8  10    4.62    2.05
  -1  -8 -10    5.24    1.63
  -1  -8 -10    4.44    1.49
   1  -8  10    2.23    1.16
   1  -8  10    4.58    1.57
   1  -8  11  192.34    9.10
  -1  -8 -11  187.88    8.42
   1  -7 -12   21.62    2.14
  -1  -7  11   20.26    2.79
   1  -7 -11   27.76    3.13
  -1  -7  11   19.38    2.29
  -1  -7  11   23.60    2.59
   1  -7 -11   21.50    2.64
   1  -7 -10   52.99    4.84
   1  -7 -10   64.01    5.30
  -1  -7  10   52.93    4.98
  -1  -7  10   52.99    4.30
  -1  -7  10   53.59    4.13
   1  -7 -10   52.84    4.60
   1  -7  -9   62.63    5.34
   1  -7  -9   45.91    6.99
   1  -7  -9   51.51    4.83
  -1  -7   9   45.23    5.00
  -1  -7   9   51.58    8.74
  -1  -7   9   46.26    3.87
  -1  -7   9   55.18    4.34
   1  -7  -9   52.78    5.43
  -1  -7   9   43.75    5.75
   1  -7  -9   56.07    4.81
   1  -7  -8  166.97    9.62
  -1  -7   8  165.07    9.97
   1  -7  -8  158.14   12.81
  -1  -7   8  182.32   16.21
  -1  -7   8  162.22   10.90
   1  -7  -8  193.04   10.81
  -1  -7   8  167.77    8.17
  -1  -7   8  173.24    8.54
   1  -7  -8  178.35    9.22
   1  -7  -8  179.61    9.20
   1  -7  -7   34.44    5.28
   1  -7  -7   38.85    4.31
   1  -7  -7   35.56    3.72
  -1  -7   7   34.65    4.10
  -1  -7   7   42.67    7.35
  -1  -7   7   33.45    5.15
   1  -7  -7   42.12    3.43
  -1  -7   7   32.51    2.73
  -1  -7   7   36.22    3.07
   1  -7  -7   43.80    4.53
  -1  -7   7   32.24    4.05
   1  -7  -7   39.24    3.71
   1  -7  -7   37.30    3.44
   1  -7  -6   59.78    4.54
   1  -7  -6   72.45    6.79
   1  -7  -6   63.44    5.16
  -1  -7   6   65.18    3.86
  -1  -7   6   55.33    4.72
   1  -7  -6   74.85    4.54
   1  -7  -6   75.22    5.49
  -1  -7   6   63.43    6.74
  -1  -7   6   69.34    8.43
   1  -7  -5   83.10    6.48
  -1  -7   5   82.83    7.25
  -1  -7   5   86.95    8.67
   1  -7  -5   87.65    4.86
   1  -7  -5   89.79    5.66
  -1  -7   5   74.29    4.93
   1  -7  -4  116.26    7.14
  -1  -7   4  136.08    8.93
  -1  -7   4  122.90    9.79
  -1  -7   4  123.39    4.88
  -1  -7   4  115.37    5.91
   1  -7  -4  126.22    5.94
  -1  -7   4  114.86    5.20
   1  -7  -4  135.53    6.76
  -1  -7   4  131.49    8.17
   1  -7  -4  118.57    7.02
   1  -7  -3  337.75   14.27
  -1  -7   3  381.85   18.27
  -1  -7   3  394.78   17.15
   1  -7  -3  369.38   13.95
  -1  -7   3  340.90   13.04
  -1  -7   3  338.94   15.32
   1  -7  -2  118.27    6.17
  -1  -7   2  137.89    7.41
  -1  -7   2  147.07    9.18
  -1  -7   2  162.44    8.94
  -1  -7   2  140.16    5.56
  -1  -7   2  138.01    5.51
   1  -7  -2  148.44    7.42
  -1  -7   2  134.09    7.54
   1  -7  -1  250.07    9.66
  -1  -7   1  281.07   11.26
  -1  -7   1  249.83    8.82
  -1  -7   1  230.37   11.35
   1  -7  -1  276.40   11.09
   1  -7  -1  249.41   10.34
  -1  -7   1  274.94    9.93
  -1  -7   0  261.00   11.91
  -1  -7   0  255.88   10.25
  -1  -7   0  253.01    8.27
   1  -7   0  239.47   10.17
  -1  -7   0  243.87    9.73
  -1  -7  -1  313.40   14.08
   1  -7   1  296.30   12.80
  -1  -7  -1  314.71   11.19
  -1  -7  -1  313.88   12.41
   1  -7   1  288.85   11.67
  -1  -7  -1  318.26   12.39
   1  -7   1  307.93   11.95
   1  -7   1  298.45   12.90
  -1  -7  -2 2616.57   88.37
  -1  -7  -2 2667.94   89.31
   1  -7   2 2963.64   95.39
   1  -7   2 2662.40   89.68
   1  -7   2 2636.69   89.04
  -1  -7  -2 2780.81   89.23
   1  -7   3   89.41    8.47
  -1  -7  -3   78.54    4.97
  -1  -7  -3   86.04    5.59
   1  -7   3   85.20    5.53
   1  -7   3   83.81    4.49
  -1  -7  -3   76.10    4.60
   1  -7   3   86.93    5.61
  -1  -7  -3   79.87    4.98
   1  -7   4   93.85    9.38
   1  -7   4   94.24    6.28
  -1  -7  -4   77.44    5.71
  -1  -7  -4   99.38    5.68
  -1  -7  -4  109.43    5.73
   1  -7   4   97.65    6.72
   1  -7   4   88.42    4.85
  -1  -7  -4   96.13    5.80
  -1  -7  -5   30.53    3.51
  -1  -7  -5   26.68    3.44
   1  -7   5   28.86    3.38
   1  -7   5   35.81    6.21
  -1  -7  -5   30.47    3.22
  -1  -7  -5   30.50    3.01
   1  -7   5   24.38    3.64
   1  -7   5   31.92    2.86
   1  -7   5   29.49    2.55
  -1  -7  -5   27.11    3.04
  -1  -7  -6   49.47    3.75
  -1  -7  -6   52.12    4.76
   1  -7   6   48.15    4.82
  -1  -7  -6   48.34    3.39
  -1  -7  -6   43.82    4.92
  -1  -7  -6   47.33    5.39
   1  -7   6   49.75    3.69
   1  -7   6   50.94    3.95
   1  -7   6   47.71    5.54
  -1  -7  -6   58.46    4.78
  -1  -7  -6   54.52    4.23
  -1  -7  -6   54.71    4.60
  -1  -7  -7  258.30   12.59
  -1  -7  -7  232.39   10.72
  -1  -7  -7  223.22   13.82
  -1  -7  -7  238.86   11.50
  -1  -7  -7  231.90   10.34
   1  -7   7  219.62   12.45
  -1  -7  -7  254.98   12.34
   1  -7   7  234.62   14.38
  -1  -7  -7  273.20   11.55
   1  -7   7  226.89   10.59
   1  -7   7  230.10   11.03
  -1  -7  -7  184.68   11.18
   1  -7   8   52.14    5.48
  -1  -7  -8   50.67    6.53
  -1  -7  -8   52.10    4.22
  -1  -7  -8   55.58    4.82
   1  -7   8   46.53    4.43
   1  -7   8   44.49    4.04
  -1  -7  -8   58.98    4.47
   1  -7   8   43.25    6.22
  -1  -7  -8   57.20    5.31
  -1  -7  -9  141.72    6.94
   1  -7   9  138.77    8.10
   1  -7   9  112.71    5.68
   1  -7   9  130.77    6.43
  -1  -7  -9  132.21    6.11
  -1  -7 -10   76.12    5.06
   1  -7  10   82.01    6.22
  -1  -7 -10   68.40    5.03
   1  -7  10   63.51    4.81
   1  -7  10   62.84    4.57
  -1  -7 -10   67.81    4.75
   1  -7  11   70.97    4.89
  -1  -7 -11   66.97    4.22
  -1  -7 -11   65.79    4.02
   1  -6 -12   18.18    1.99
   1  -6 -12   23.61    2.28
   1  -6 -12   21.40    2.14
   1  -6 -11  154.34    8.16
  -1  -6  11  142.66    7.92
  -1  -6  11  134.39    7.07
  -1  -6  11  144.57    7.31
   1  -6 -11  145.48    7.78
  -1  -6  10   40.33    4.44
   1  -6 -10   40.79    4.23
   1  -6 -10   53.72    4.78
   1  -6 -10   54.61    5.20
  -1  -6  10   44.13    3.87
  -1  -6  10   39.05    3.59
   1  -6 -10   43.77    4.26
   1  -6  -9  147.17    8.77
  -1  -6   9  127.73    8.65
   1  -6  -9  122.34   11.79
   1  -6  -9  142.62    8.52
  -1  -6   9  133.46   14.09
  -1  -6   9  135.63    7.34
  -1  -6   9  141.30    7.60
  -1  -6   9  114.20    9.71
   1  -6  -9  159.08    9.72
   1  -6  -9  159.37    8.62
  -1  -6   8  227.18   12.36
   1  -6  -8  257.31   12.31
   1  -6  -8  253.78   16.42
  -1  -6   8  202.56   14.26
  -1  -6   8  245.01   18.93
  -1  -6   8  238.38   10.66
  -1  -6   8  234.96   10.43
  -1  -6   8  239.71   13.57
   1  -6  -8  259.20   13.14
   1  -6  -8  242.33   11.48
  -1  -6   7  355.59   16.57
   1  -6  -7  381.76   16.26
   1  -6  -7  390.82   17.26
   1  -6  -7  393.99   20.30
  -1  -6   7  400.17   23.74
  -1  -6   7  379.76   19.93
  -1  -6   7  358.40   17.07
   1  -6  -7  422.53   17.63
  -1  -6   7  356.02   14.45
  -1  -6   7  360.47   14.68
   1  -6  -7  416.95   15.34
   1  -6  -7  398.20   16.00
   1  -6  -7  380.83   15.60
   1  -6  -6  347.18   17.02
   1  -6  -6  341.46   14.60
   1  -6  -6  353.78   13.23
  -1  -6   6  302.66   12.30
  -1  -6   6  296.00   13.97
  -1  -6   6  319.49   17.07
  -1  -6   6  317.79   19.61
   1  -6  -5  942.64   34.97
  -1  -6   5  863.75   37.99
  -1  -6   5  947.82   36.13
   1  -6  -5  912.69   32.56
  -1  -6   5  809.51   31.76
   1  -6  -5  946.62   31.46
   1  -6  -4  190.37    9.70
  -1  -6   4  196.96   12.29
  -1  -6   4  207.36   11.20
  -1  -6   4  177.30    8.03
   1  -6  -4  197.92    8.71
  -1  -6   4  174.21    9.89
   1  -6  -4  167.72    8.85
   1  -6  -3  504.82   19.77
  -1  -6   3  537.00   23.25
  -1  -6   3  515.31   18.61
  -1  -6   3  501.39   20.58
   1  -6  -3  538.82   20.41
   1  -6  -2   31.72    2.60
  -1  -6   2   49.76    4.37
  -1  -6   2   42.32    4.37
  -1  -6   2   43.54    2.32
  -1  -6   2   37.36    3.34
  -1  -6   2   38.80    2.04
   1  -6  -2   45.33    3.45
   1  -6  -1  371.03   13.92
  -1  -6   1  397.09   13.79
   1  -6  -1  362.90   14.05
   1  -6  -1  409.01   14.92
  -1  -6   1  379.38   15.53
   1  -6  -1  372.03   13.18
  -1  -6   0 4810.57  149.26
  -1  -6   0 4643.73  147.39
  -1  -6   0 5026.01  148.63
   1  -6   0 4190.77  147.69
   1  -6   0 4422.35  148.85
   1  -6   1   90.02    5.19
  -1  -6  -1   93.75    5.13
  -1  -6  -1   96.35    4.29
   1  -6   1   89.46    4.72
   1  -6   1   86.78    5.36
  -1  -6  -2   33.28    2.51
   1  -6   2   37.88    3.07
  -1  -6  -2   37.66    3.03
   1  -6   2   30.85    2.77
   1  -6   3   73.82    4.85
  -1  -6  -3   58.91    4.23
  -1  -6  -3   74.54    4.15
   1  -6   3   66.34    4.85
  -1  -6  -3   63.77    4.27
  -1  -6  -4  620.48   25.41
   1  -6   4  723.75   25.97
   1  -6   4  685.74   26.45
   1  -6   4  662.09   24.12
  -1  -6  -4  649.97   24.50
   1  -6   4  628.50   23.63
  -1  -6  -4  692.48   24.91
  -1  -6  -5  669.09   25.39
  -1  -6  -5  607.99   25.64
   1  -6   5  616.35   24.96
   1  -6   5  585.12   22.88
   1  -6   5  633.37   26.17
  -1  -6  -5  674.91   24.42
   1  -6   5  633.36   23.34
  -1  -6  -5  620.40   24.00
  -1  -6  -6  132.93    7.77
  -1  -6  -6  118.13    6.39
  -1  -6  -6  115.57    5.94
   1  -6   6  112.28    7.64
  -1  -6  -6  136.94    8.80
  -1  -6  -6  112.97    8.52
  -1  -6  -6  133.14    7.60
  -1  -6  -6  149.37    7.30
   1  -6   6  109.41    8.58
   1  -6   6  113.75    6.21
   1  -6   6  126.32    6.69
  -1  -6  -6  111.30    6.99
  -1  -6  -7   10.48    1.96
  -1  -6  -7   10.33    2.41
  -1  -6  -7   11.88    3.08
   1  -6   7    9.51    2.70
  -1  -6  -7   11.97    2.28
  -1  -6  -7   10.51    1.84
   1  -6   7    9.78    2.01
   1  -6   7    8.46    2.99
  -1  -6  -7   15.80    2.81
   1  -6   7    8.83    2.06
  -1  -6  -7   14.92    2.34
  -1  -6  -8   33.53    5.37
  -1  -6  -8   34.94    3.82
   1  -6   8   38.24    4.66
  -1  -6  -8   33.30    3.35
  -1  -6  -8   39.28    4.37
   1  -6   8   34.37    3.54
  -1  -6  -8   40.63    3.70
   1  -6   8   33.13    3.57
   1  -6   8   22.60    4.73
  -1  -6  -9   72.26    5.42
   1  -6   9   67.91    6.25
   1  -6   9   59.62    4.76
  -1  -6  -9   67.25    5.67
   1  -6   9   59.12    4.90
  -1  -6  -9   62.70    4.79
   1  -6  10    9.93    2.62
  -1  -6 -10   10.92    2.15
  -1  -6 -10   11.88    2.09
  -1  -6 -10   12.54    2.24
   1  -6  10    8.90    1.94
   1  -6  10   10.42    2.09
  -1  -6 -11   28.79    2.67
   1  -6  11   26.26    3.08
  -1  -6 -11   25.53    2.56
   1  -5 -12   44.53    3.23
   1  -5 -12   41.26    3.16
   1  -5 -11   97.46    6.06
  -1  -5  11   81.93    5.68
  -1  -5  11   80.66    5.07
  -1  -5  11   74.38    4.95
   1  -5 -11   89.43    5.79
   1  -5 -10   24.12    3.37
   1  -5 -10   26.20    3.41
  -1  -5  10   21.86    3.46
  -1  -5  10   21.30    2.70
  -1  -5  10   24.45    2.87
   1  -5 -10   22.00    3.59
   1  -5 -10   20.77    3.17
   1  -5  -9  229.88   16.25
  -1  -5   9  213.04   11.79
   1  -5  -9  226.20   11.50
   1  -5  -9  231.61   11.80
  -1  -5   9  205.87   17.86
   1  -5  -9  250.59   12.84
  -1  -5   9  218.27   10.31
  -1  -5   9  213.67   10.13
  -1  -5   9  208.56   13.49
   1  -5  -9  212.23   11.03
  -1  -5   8  290.32   14.44
   1  -5  -8  301.33   18.47
   1  -5  -8  321.18   14.33
  -1  -5   8  304.36   17.49
  -1  -5   8  289.46   20.85
  -1  -5   8  308.65   12.72
  -1  -5   8  281.93   15.38
   1  -5  -8  317.96   15.18
  -1  -5   8  282.90   12.40
   1  -5  -8  319.25   13.77
  -1  -5   7  209.18   11.22
   1  -5  -7  208.97   10.78
   1  -5  -7  217.58   14.11
  -1  -5   7  219.51   16.76
  -1  -5   7  249.18   14.67
   1  -5  -7  240.00    9.98
  -1  -5   7  226.11    9.65
  -1  -5   7  218.14   11.77
  -1  -5   7  228.64    9.54
   1  -5  -7  276.05   12.43
   1  -5  -7  238.96   10.71
   1  -5  -7  217.04   10.37
   1  -5  -6  130.79    9.24
   1  -5  -6  130.90    6.31
  -1  -5   6  120.84    5.75
  -1  -5   6  118.10    7.13
   1  -5  -6  132.82    7.53
  -1  -5   6  121.02   10.91
  -1  -5   6  144.39    9.98
   1  -5  -5   89.01    6.61
  -1  -5   5   81.22    6.85
  -1  -5   5   80.55    7.88
  -1  -5   5   77.86    3.90
  -1  -5   5   73.73    4.81
   1  -5  -5   80.25    5.15
   1  -5  -5   82.98    4.43
   1  -5  -4  477.34   19.31
  -1  -5   4  515.58   21.01
  -1  -5   4  455.38   21.71
   1  -5  -4  481.65   17.86
  -1  -5   4  430.41   17.34
   1  -5  -4  473.92   18.41
  -1  -5   4  525.57   19.96
   1  -5  -3  656.12   24.57
  -1  -5   3  728.28   26.90
  -1  -5   3  690.99   27.57
  -1  -5   3  651.94   23.34
  -1  -5   3  621.21   24.90
   1  -5  -3  735.19   24.99
   1  -5  -2  372.07   14.31
  -1  -5   2  392.77   13.49
  -1  -5   2  389.79   15.21
  -1  -5   2  367.97   12.99
   1  -5  -1 1772.65   60.67
  -1  -5   1 1821.52   60.30
   1  -5  -1 1809.33   60.04
   1  -5  -1 1861.33   60.49
  -1  -5   0 1974.38   62.45
  -1  -5   0 1923.13   61.06
   1  -5   0 1842.27   61.89
   1  -5   0 1760.82   61.30
  -1  -5  -1 1719.45   57.75
  -1  -5  -1 1720.99   56.60
   1  -5   1 1635.06   56.28
  -1  -5  -1 1702.24   55.45
   1  -5   1 1633.84   56.03
   1  -5   1 1645.48   56.98
  -1  -5  -1 1773.43   56.41
   1  -5   2 1496.32   50.75
  -1  -5  -2 1521.95   50.57
   1  -5   2 1488.70   50.95
   1  -5   3   91.53    5.36
  -1  -5  -3   88.87    5.17
   1  -5   3   92.97    5.81
  -1  -5  -3   79.56    4.75
  -1  -5  -4  163.06    8.60
   1  -5   4  164.11    8.51
  -1  -5  -4  159.72    7.72
   1  -5   4  156.77    7.13
   1  -5   4  161.20    9.10
   1  -5   4  159.60    7.38
  -1  -5  -4  168.78    7.88
  -1  -5  -5  152.72    8.61
   1  -5   5  140.93    8.36
  -1  -5  -5  148.81    8.91
  -1  -5  -5  164.06    8.04
   1  -5   5  143.89    7.17
  -1  -5  -5  183.70    8.23
   1  -5   5  155.15    9.41
   1  -5   5  146.48    6.98
  -1  -5  -5  155.24    7.72
   1  -5   6    4.97    1.91
  -1  -5  -6    6.44    1.99
  -1  -5  -6    4.38    1.43
  -1  -5  -6    5.90    1.26
  -1  -5  -6    4.34    1.30
  -1  -5  -6    5.53    1.61
  -1  -5  -6    4.53    2.07
   1  -5   6    3.28    1.30
   1  -5   6    4.74    1.38
   1  -5   6    4.23    2.11
  -1  -5  -6    6.54    1.63
  -1  -5  -6    5.23    1.63
  -1  -5  -6    4.87    1.50
  -1  -5  -7   61.83    4.22
  -1  -5  -7   58.49    4.41
   1  -5   7   61.09    5.65
  -1  -5  -7   62.76    4.86
  -1  -5  -7   57.51    6.26
   1  -5   7   58.95    4.38
   1  -5   7   62.21    4.63
  -1  -5  -7   71.90    4.89
  -1  -5  -7   73.82    5.66
   1  -5   7   59.83    6.69
  -1  -5  -8   42.26    4.15
   1  -5   8   42.86    4.94
  -1  -5  -8   39.52    5.78
  -1  -5  -8   41.63    3.75
  -1  -5  -8   44.40    4.64
   1  -5   8   39.99    5.98
  -1  -5  -8   46.94    3.91
   1  -5   8   36.20    3.69
   1  -5   8   45.99    4.10
  -1  -5  -9  130.84    7.72
   1  -5   9  119.66    8.50
  -1  -5  -9  117.28    7.11
  -1  -5  -9  135.35    8.41
   1  -5   9  123.90    7.34
   1  -5   9  118.35    7.15
  -1  -5 -10  124.43    7.10
   1  -5  10  122.10    8.01
   1  -5  10  111.88    6.65
   1  -5  10  107.21    6.54
  -1  -5 -10  122.80    6.93
  -1  -5 -11    2.36    1.09
  -1  -5 -11    4.27    1.37
   1  -5  11    3.61    1.66
   1  -5  11    2.07    1.17
  -1  -4  12    6.73    1.27
   1  -4 -12    9.67    1.74
   1  -4 -12    8.42    1.54
  -1  -4  11  115.89    7.14
   1  -4 -11  120.55    7.22
  -1  -4  11  110.64    6.28
   1  -4 -11  139.02    8.02
  -1  -4  11  120.27    6.57
   1  -4 -11  132.13    7.41
  -1  -4  10  252.19   13.07
   1  -4 -10  266.12   13.02
  -1  -4  10  269.61   11.97
   1  -4 -10  303.10   14.32
  -1  -4  10  252.67   11.82
   1  -4 -10  277.42   12.99
   1  -4  -9  102.55    7.04
   1  -4  -9   86.82    9.79
  -1  -4   9   90.35    7.01
   1  -4  -9   95.36    6.73
  -1  -4   9  100.00   12.11
  -1  -4   9   81.99    8.07
  -1  -4   9   95.43    5.86
  -1  -4   9  103.26    6.02
   1  -4  -9  117.86    8.07
   1  -4  -9  104.08    6.80
   1  -4  -8  276.96   16.82
  -1  -4   8  231.80   12.36
   1  -4  -8  250.85   12.18
  -1  -4   8  264.90   19.18
  -1  -4   8  255.17   15.66
  -1  -4   8  236.66   10.63
   1  -4  -8  287.27   13.51
  -1  -4   8  246.78   13.71
  -1  -4   8  236.21   10.58
   1  -4  -8  247.28   11.65
   1  -4  -7    2.69    2.06
   1  -4  -7    1.90    1.20
  -1  -4   7    4.13    1.66
   1  -4  -7    1.87    1.20
  -1  -4   7    0.60    1.50
  -1  -4   7    5.43    3.12
   1  -4  -7    3.25    1.83
  -1  -4   7    3.01    1.38
  -1  -4   7    2.24    0.97
   1  -4  -6   81.39    6.96
  -1  -4   6   71.77    8.07
  -1  -4   6   77.15    7.04
   1  -4  -6   76.77    4.32
  -1  -4   6   72.40    3.92
   1  -4  -6   83.49    5.54
  -1  -4   6   69.49    5.09
   1  -4  -6   72.75    4.86
   1  -4  -5  390.32   17.33
  -1  -4   5  402.03   17.95
  -1  -4   5  381.30   19.42
  -1  -4   5  350.11   13.19
  -1  -4   5  350.08   14.61
   1  -4  -5  373.36   14.97
   1  -4  -5  386.83   14.58
   1  -4  -4 1308.65   42.31
  -1  -4   4 1244.51   43.38
  -1  -4   4 1220.63   44.64
  -1  -4   4 1129.57   39.86
  -1  -4   4 1122.78   38.65
   1  -4  -4 1130.59   39.60
  -1  -4   4 1323.83   42.37
   1  -4  -4 1153.00   40.40
   1  -4  -3  117.32    6.20
  -1  -4   3  122.24    7.30
  -1  -4   3  115.83    7.65
  -1  -4   3  110.56    5.27
   1  -4  -3  122.83    6.05
  -1  -4   3  103.58    6.09
  -1  -4   2  909.66   31.53
   1  -4  -2  823.82   29.23
  -1  -4   2  836.04   29.75
  -1  -4   1 9407.43  285.31
  -1  -4   1 9999.00  284.74
   1  -4  -1 8716.65  283.58
   1  -4  -1 8791.50  282.95
   1  -4  -1 8187.94  283.00
  -1  -4   0   57.93    2.95
  -1  -4   0   63.04    3.64
   1  -4   0   58.78    3.21
   1  -4   0   53.64    3.05
   1  -4   1 6806.29  215.69
  -1  -4  -1 6640.97  215.35
  -1  -4  -1 6632.93  217.04
   1  -4   1 6611.23  215.89
   1  -4   2  250.32   10.19
  -1  -4  -2  273.37   10.32
   1  -4   2  248.07   10.67
  -1  -4  -3  432.64   16.48
  -1  -4  -3  410.62   16.63
   1  -4   3  416.15   16.32
   1  -4   3  450.46   17.37
  -1  -4  -3  407.39   15.71
   1  -4   4  114.40    6.84
  -1  -4  -4  129.12    7.18
   1  -4   4  120.43    5.79
   1  -4   4  115.78    5.88
  -1  -4  -4  117.91    6.15
   1  -4   4  131.30    7.79
  -1  -4  -4  131.85    6.32
  -1  -4  -5   60.27    5.13
   1  -4   5   57.50    4.85
   1  -4   5   56.30    5.31
   1  -4   5   56.39    3.71
   1  -4   5   57.53    3.81
  -1  -4  -5   68.06    4.66
  -1  -4  -5   65.13    4.51
  -1  -4  -5   65.85    4.15
  -1  -4  -6   22.86    2.46
   1  -4   6   21.08    3.13
  -1  -4  -6   23.59    3.47
  -1  -4  -6   24.28    2.25
  -1  -4  -6   26.52    3.93
  -1  -4  -6   22.91    3.13
   1  -4   6   27.97    2.69
   1  -4   6   21.29    3.67
  -1  -4  -6   28.07    3.11
   1  -4   6   25.61    2.57
  -1  -4  -6   23.89    2.70
  -1  -4  -7   24.30    2.74
  -1  -4  -7   20.00    3.76
  -1  -4  -7   26.56    3.07
  -1  -4  -7   19.81    2.38
   1  -4   7   19.75    3.41
   1  -4   7   25.92    2.89
   1  -4   7   23.33    2.77
  -1  -4  -7   31.21    3.15
   1  -4   7   19.75    4.02
  -1  -4  -7   31.05    3.64
  -1  -4  -8   95.13    5.93
  -1  -4  -8   77.74    8.30
   1  -4   8   92.18    7.37
  -1  -4  -8  103.29    6.61
   1  -4   8   94.06    6.10
   1  -4   8   94.20    6.12
  -1  -4  -8  108.68    6.14
   1  -4   8   83.23    8.70
  -1  -4  -8  104.48    7.23
   1  -4   9   54.55    5.65
  -1  -4  -9   58.26    4.84
  -1  -4  -9   56.58    4.58
   1  -4   9   56.33    9.19
   1  -4   9   53.66    4.54
   1  -4   9   56.35    4.64
  -1  -4  -9   64.23    5.56
  -1  -4 -10   66.18    4.89
   1  -4  10   63.93    5.65
  -1  -4 -10   68.55    5.37
   1  -4  10   58.59    4.56
   1  -4  10   55.38    4.53
  -1  -4 -10   64.37    4.83
   1  -4  11   32.19    3.46
  -1  -4 -11   30.64    2.74
   1  -4  11   27.25    2.78
  -1  -4 -11   31.19    2.95
   1  -3 -12   73.82    4.29
   1  -3 -12   77.99    4.64
   1  -3 -11  149.05    8.17
  -1  -3  11  150.09    8.24
  -1  -3  11  135.65    7.17
   1  -3 -11  153.29    8.83
  -1  -3  11  141.46    7.46
   1  -3 -11  157.54    8.38
   1  -3 -10   37.17    4.05
  -1  -3  10   32.22    4.01
  -1  -3  10   36.66    3.51
   1  -3 -10   43.75    4.84
  -1  -3  10   30.21    3.20
   1  -3 -10   40.02    4.11
  -1  -3   9   39.48    4.45
   1  -3  -9   31.94    3.72
   1  -3  -9   31.96    5.93
   1  -3  -9   39.63    4.24
  -1  -3   9   34.00    7.20
  -1  -3   9   32.87    5.04
  -1  -3   9   36.77    3.37
   1  -3  -9   45.63    5.02
  -1  -3   9   36.63    3.49
   1  -3  -9   37.58    4.02
   1  -3  -8  359.03   15.50
  -1  -3   8  309.98   15.41
   1  -3  -8  379.83   20.46
  -1  -3   8  304.73   18.41
  -1  -3   8  339.24   22.55
  -1  -3   8  338.33   13.72
  -1  -3   8  332.66   13.74
   1  -3  -8  404.59   16.84
  -1  -3   8  326.85   16.86
   1  -3  -8  351.09   14.91
  -1  -3   7   11.32    2.31
   1  -3  -7   14.10    3.61
   1  -3  -7   13.44    2.35
   1  -3  -7   10.15    1.92
  -1  -3   7   13.82    3.43
  -1  -3   7   12.29    4.01
  -1  -3   7   15.49    1.75
   1  -3  -7   15.07    2.69
  -1  -3   7   11.22    2.52
   1  -3  -7   14.08    2.28
   1  -3  -6  340.59   16.79
  -1  -3   6  353.97   19.54
  -1  -3   6  364.67   17.65
   1  -3  -6  371.14   14.66
  -1  -3   6  313.57   12.32
  -1  -3   6  309.26   14.14
   1  -3  -6  336.63   13.70
   1  -3  -5  811.88   29.80
  -1  -3   5  772.98   31.96
  -1  -3   5  791.71   30.24
  -1  -3   5  713.39   25.14
  -1  -3   5  705.73   26.69
   1  -3  -5  764.59   26.47
   1  -3  -4  264.07   12.01
  -1  -3   4  235.31   13.10
  -1  -3   4  266.22   12.73
  -1  -3   4  231.98   10.10
   1  -3  -3  867.11   29.79
  -1  -3   3  819.63   31.25
  -1  -3   3  836.56   30.81
  -1  -3   3  778.68   28.29
   1  -3  -3  842.72   28.86
  -1  -3   3  834.15   29.39
   1  -3  -2  327.30   12.72
  -1  -3   2  321.63   12.86
  -1  -3   1 1206.05   39.14
   1  -3  -1 1158.33   37.96
   1  -3  -1 1165.44   37.25
  -1  -3   0  310.91   11.58
   1  -3   0  298.09   11.65
   1  -3   1 3995.33  129.19
  -1  -3  -1 4132.77  129.56
   1  -3   1 3836.77  129.87
   1  -3   2  921.68   30.47
  -1  -3  -2  883.98   30.59
   1  -3   2  857.03   31.18
  -1  -3  -3  206.43    9.48
  -1  -3  -3  217.00    9.60
   1  -3   3  217.73    9.33
   1  -3   3  228.95   10.40
  -1  -3  -3  198.87    8.63
  -1  -3  -4  144.51    7.46
   1  -3   4  129.39    7.09
  -1  -3  -4  138.58    6.41
   1  -3   4  156.27    6.32
   1  -3   4  143.74    8.12
   1  -3   4  137.42    6.07
  -1  -3  -4  139.65    6.26
  -1  -3  -5  188.85   10.30
   1  -3   5  173.29    9.77
   1  -3   5  197.55    8.50
  -1  -3  -5  225.07    9.75
   1  -3   5  182.27   10.57
   1  -3   5  176.74    8.29
  -1  -3  -5  206.02    9.16
  -1  -3  -5  190.21    8.45
  -1  -3  -6    6.55    1.25
  -1  -3  -6    4.95    1.28
   1  -3   6    4.26    1.79
  -1  -3  -6    6.18    2.01
  -1  -3  -6    7.16    2.34
   1  -3   6    3.77    1.58
   1  -3   6    6.40    1.57
   1  -3   6    5.07    2.13
  -1  -3  -6    5.49    1.69
  -1  -3  -6   -0.46    2.52
   1  -3   6    5.81    1.39
  -1  -3  -6    5.91    1.32
  -1  -3  -7   71.12    4.57
   1  -3   7   74.04    6.16
  -1  -3  -7   72.48    5.18
  -1  -3  -7   70.34    6.90
   1  -3   7   72.89    7.34
  -1  -3  -7   84.74    5.35
  -1  -3  -7   84.23    6.00
   1  -3   7   68.01    4.87
   1  -3   7   80.67    5.13
  -1  -3  -7   70.05    7.18
  -1  -3  -8  213.43   10.55
  -1  -3  -8  203.86    9.86
   1  -3   8  202.00   11.74
  -1  -3  -8  205.58   13.78
  -1  -3  -8  223.62   11.47
   1  -3   8  198.89   10.04
   1  -3   8  190.75   13.66
   1  -3   8  188.17    9.94
  -1  -3  -8  236.64   10.13
  -1  -3  -9   42.09    6.34
  -1  -3  -9   43.99    3.99
   1  -3   9   44.74    5.07
  -1  -3  -9   45.36    4.16
   1  -3   9   36.07    7.46
   1  -3   9   37.25    6.06
   1  -3   9   39.03    3.88
   1  -3   9   40.72    3.95
  -1  -3  -9   44.26    4.68
  -1  -3 -10   35.43    3.51
   1  -3  10   35.09    4.25
   1  -3  10   29.66    3.28
   1  -3  10   35.87    3.59
  -1  -3 -10   35.59    4.01
  -1  -3 -10   35.50    3.69
   1  -3  11  111.21    6.67
  -1  -3 -11  112.44    5.72
   1  -3  11   92.44    5.69
  -1  -3 -11  110.63    6.07
  -1  -3 -12   21.24    1.82
  -1  -2  12    5.38    1.27
   1  -2 -12    8.43    1.43
  -1  -2  11    9.82    2.19
   1  -2 -11    8.87    2.11
  -1  -2  11    7.49    1.59
   1  -2 -11    9.49    2.41
   1  -2 -10   30.50    3.66
  -1  -2  10   23.64    3.63
   1  -2 -10   35.08    4.46
  -1  -2  10   30.18    3.11
   1  -2  -9  350.81   21.35
   1  -2  -9  371.38   16.59
   1  -2  -9  355.33   16.14
  -1  -2   9  346.41   16.62
  -1  -2   9  373.57   24.64
  -1  -2   9  355.22   14.79
   1  -2  -9  418.84   17.90
  -1  -2   8  209.36   11.62
   1  -2  -8  235.35   11.61
   1  -2  -8  217.68   11.02
  -1  -2   8  228.92   17.72
  -1  -2   8  222.73   14.93
   1  -2  -8  266.94   12.71
  -1  -2   8  234.32   10.07
   1  -2  -8  253.87   11.57
   1  -2  -7  264.28   12.00
  -1  -2   7  226.28   11.99
  -1  -2   7  264.80   15.65
  -1  -2   7  286.37   18.31
   1  -2  -7  302.79   13.05
  -1  -2   7  254.04   10.48
   1  -2  -7  282.47   12.07
  -1  -2   6   95.04    8.92
  -1  -2   6   85.54    7.42
  -1  -2   6   84.76    4.16
   1  -2  -6   86.50    5.55
   1  -2  -6   75.91    4.90
  -1  -2   5  156.94    9.54
  -1  -2   5  140.50   10.10
  -1  -2   5  136.71    5.74
   1  -2  -5  136.60    6.65
  -1  -2   4   80.39    6.76
  -1  -2   4   92.50    6.52
  -1  -2   3  517.18   20.37
  -1  -2   3  496.23   20.63
  -1  -2   3  518.88   19.05
  -1  -2   2  472.70   17.84
  -1  -2   2  457.31   16.73
  -1  -2   1   91.24    4.37
  -1  -2   0  732.99   25.29
   1  -2   1  355.99   12.01
   1  -2   2  817.50   27.74
   1  -2   2  809.17   29.28
   1  -2   3  801.49   29.41
   1  -2   3  785.77   28.13
  -1  -2  -3  794.47   27.35
   1  -2   4   49.16    4.43
   1  -2   4   44.37    3.87
  -1  -2  -4   46.69    3.28
   1  -2   4   49.59    3.21
   1  -2   4   50.06    3.24
  -1  -2  -4   46.47    3.07
   1  -2   5   86.76    6.01
  -1  -2  -5   87.35    5.05
   1  -2   5   84.39    4.48
  -1  -2  -5   93.62    4.50
  -1  -2  -5   78.04    4.26
   1  -2   6  236.32   11.99
   1  -2   6  231.30   12.57
   1  -2   6  244.02   10.58
  -1  -2  -6  256.12   11.53
  -1  -2  -6  231.55   10.40
  -1  -2  -6  254.50   10.50
  -1  -2  -7   19.83    2.57
   1  -2   7   25.03    3.47
  -1  -2  -7   20.12    3.01
  -1  -2  -7   12.32    2.92
   1  -2   7   19.22    2.46
   1  -2   8   97.94    7.45
  -1  -2  -8  103.01    6.54
  -1  -2  -8  104.17    6.00
   1  -2   8   94.78    6.10
  -1  -2  -8  105.75    7.19
   1  -2   8   84.40   11.13
  -1  -2  -9  183.59    9.40
   1  -2   9  179.62   10.79
  -1  -2  -9  172.05   13.20
  -1  -2  -9  165.23    9.11
  -1  -2  -9  196.70   10.51
   1  -2   9  167.26    8.89
   1  -2   9  152.42   15.49
  -1  -2 -10  127.04    7.18
   1  -2  10  125.37    8.31
   1  -2  10  114.37    6.72
  -1  -2 -10  139.42    8.14
  -1  -2 -11   58.34    3.75
   1  -2  11   57.78    4.63
  -1  -2 -11   53.73    4.30
   1  -2  12   31.17    2.37
   1  -1 -12   25.63    2.28
  -1  -1  12   24.23    2.28
  -1  -1  11   36.45    3.87
   1  -1 -11   42.51    3.85
  -1  -1  11   38.28    3.51
   1  -1 -11   48.13    4.56
   1  -1 -11   44.51    4.16
   1  -1 -10   34.36    3.84
  -1  -1  10   31.54    4.01
  -1  -1  10   37.74    3.39
  -1  -1  10   33.32    3.45
   1  -1 -10   43.63    4.74
   1  -1  -9   37.84    4.06
  -1  -1   9   37.35    4.33
  -1  -1   9   34.69    7.31
  -1  -1   9   39.82    3.55
  -1  -1   9   39.57    3.39
   1  -1  -9   41.72    4.73
   1  -1  -8   96.56    6.49
   1  -1  -8   93.94    6.15
  -1  -1   8   91.58    6.67
  -1  -1   8   89.78    9.02
  -1  -1   8   96.44   11.09
   1  -1  -8   94.84    6.05
  -1  -1   8   95.28    5.43
  -1  -1   8   93.55    5.20
   1  -1  -8  113.74    7.38
   1  -1  -8   93.94    6.20
   1  -1  -7  130.57    7.50
  -1  -1   7  124.78    7.72
  -1  -1   7  137.16   12.11
  -1  -1   7  140.00   10.56
  -1  -1   7  134.05    8.35
  -1  -1   7  137.06    6.25
   1  -1  -7  150.25    8.23
   1  -1  -7  140.22    7.43
  -1  -1   6  215.39   12.67
  -1  -1   6  215.09   14.12
  -1  -1   6  194.92    9.85
  -1  -1   6  196.47    8.05
   1  -1  -6  213.30    9.36
  -1  -1   5  724.54   28.95
  -1  -1   5  748.12   27.56
   1  -1  -5  631.07   22.57
  -1  -1   5  604.98   23.80
  -1  -1   5  653.03   22.23
   1  -1  -5  670.76   23.49
  -1  -1   4 1236.70   42.16
  -1  -1   4 1294.95   46.93
   1  -1  -4 1280.11   42.04
  -1  -1   3  223.16    8.11
   1  -1  -3  219.29    8.26
  -1  -1   3  230.09   10.98
  -1  -1   2 4216.70  134.92
   1  -1  -2 4110.06  132.99
  -1  -1   2 4077.68  133.50
  -1  -1   1 1147.62   38.01
   1  -1   0 1633.26   55.79
  -1  -1   0 1764.60   55.79
   1  -1   2  122.04    6.52
   1  -1   3   23.59    2.82
  -1  -1  -4   71.69    3.54
   1  -1   4   75.31    5.69
  -1  -1  -4   70.71    4.23
  -1  -1  -4   70.84    3.79
  -1  -1  -5   15.22    1.51
   1  -1   5   20.48    3.19
   1  -1   5   16.64    2.84
  -1  -1  -5   21.39    2.98
   1  -1   5   21.81    3.41
  -1  -1  -5   18.73    2.31
   1  -1   5   18.85    2.04
  -1  -1  -5   19.83    1.82
  -1  -1  -5   21.26    1.97
   1  -1   6   14.41    2.84
   1  -1   6   17.96    3.48
  -1  -1  -6   24.52    3.76
  -1  -1  -6   22.54    2.74
   1  -1   6   16.06    2.08
  -1  -1  -6   17.11    1.98
   1  -1   7  243.14   13.43
  -1  -1  -7  269.82   12.30
   1  -1   7  257.63   15.57
  -1  -1  -7  300.10   13.46
   1  -1   7  277.10   12.05
   1  -1   7  271.66   12.21
   1  -1   7  283.66   19.39
  -1  -1  -8  513.21   20.84
   1  -1   8  487.48   22.46
   1  -1   8  516.79   20.44
  -1  -1  -8  602.02   20.60
  -1  -1  -8  562.52   22.22
   1  -1   8  467.90   20.44
   1  -1   8  494.10   29.78
  -1  -1  -9   89.46    6.08
   1  -1   9   95.95    7.42
   1  -1   9   92.24    6.22
   1  -1   9   92.96    5.95
  -1  -1  -9  107.37    7.28
   1  -1   9   99.88   12.10
   1  -1  10    2.26    1.82
  -1  -1 -10    1.22    1.23
   1  -1  10    1.60    1.48
  -1  -1 -10    2.15    1.48
   1  -1  11   53.86    4.41
  -1  -1 -11   44.42    3.95
   1  -1  12   49.95    3.15
   1   0 -12    2.85    1.25
  -1   0  12    0.36    0.98
   1   0 -12    1.68    1.16
  -1   0  12    1.09    0.97
   1   0 -11   34.33    3.39
  -1   0  11   28.89    3.43
   1   0 -11   32.82    3.90
  -1   0  11   29.53    3.14
   1   0 -11   29.91    3.51
  -1   0  10  215.16   11.99
   1   0 -10  250.01   12.03
  -1   0  10  238.83   10.70
   1   0 -10  272.87   13.29
  -1   0  10  240.75   11.20
   1   0 -10  253.20   12.20
  -1   0   9   97.65    7.14
   1   0  -9  100.80    6.69
   1   0  -9  102.47   10.39
  -1   0   9   73.98    8.65
  -1   0   9   98.43   11.85
   1   0  -9  102.82    6.37
  -1   0   9   98.53    5.98
  -1   0   9  102.16    5.72
  -1   0   9   87.28    8.19
   1   0  -9  130.75    8.30
   1   0  -9   84.90    5.50
   1   0  -9  107.93    6.81
   1   0  -9  113.26    7.00
  -1   0   8  360.67   17.14
   1   0  -8  406.45   17.17
   1   0  -8  374.94   16.53
   1   0  -8  415.12   21.96
   1   0  -8  406.69   16.65
  -1   0   8  413.28   24.82
  -1   0   8  406.10   21.64
   1   0  -8  454.50   18.27
  -1   0   8  390.47   15.22
  -1   0   8  368.48   18.50
  -1   0   8  389.30   15.56
   1   0  -8  397.32   16.58
   1   0  -8  417.14   16.92
  -1   0   7   27.63    3.28
   1   0  -7   22.73    2.71
   1   0  -7   29.52    2.94
   1   0  -7   28.03    4.61
   1   0  -7   26.09    2.96
  -1   0   7   29.58    4.86
  -1   0   7   30.80    6.04
  -1   0   7   25.83    2.17
   1   0  -7   33.55    3.54
  -1   0   7   28.47    3.50
   1   0  -7   35.43    3.19
   1   0  -6   18.85    3.44
  -1   0   6   18.59    3.74
  -1   0   6   15.86    4.04
  -1   0   6   16.40    2.48
  -1   0   6   16.83    1.58
   1   0  -6   17.11    2.15
   1   0  -5   45.32    4.60
   1   0  -5   35.06    2.75
  -1   0   5   49.05    5.73
  -1   0   5   39.82    3.06
  -1   0   5   39.78    2.28
  -1   0   5   37.58    3.25
   1   0  -5   40.69    2.98
   1   0  -4 2142.59   66.30
   1   0  -4 1735.93   62.70
  -1   0   4 1856.96   66.88
   1   0  -4 2003.28   62.42
  -1   0   4 1907.02   63.05
  -1   0   4 1846.61   63.43
   1   0  -3    6.17    0.98
  -1   0   3    6.89    1.91
  -1   0   3    7.39    1.05
  -1   0   3    6.43    1.15
  -1   0   2 4811.22  160.83
   1   0  -2 4477.82  159.24
  -1   0   2 5205.82  158.99
   1   0  -2 5276.19  159.65
  -1   0   2 4824.94  159.32
  -1   0   1  282.00    9.54
   1   0  -1  237.17    9.55
  -1   0   0 3295.17  101.52
  -1   0   0 3332.31  102.16
   1   0   0 3338.57  102.33
  -1   0  -1 3493.16  111.43
   1   0   1 3615.05  112.45
   1   0   1 3233.20  111.74
   1   0   2    3.23    1.60
   1   0   2    5.18    1.54
  -1   0  -2    2.95    0.85
   1   0   2    5.65    1.40
  -1   0  -3  268.74   11.68
   1   0   3  271.43   12.77
  -1   0  -4  289.79   11.91
   1   0   4  288.83   12.99
  -1   0  -4  202.59    8.93
  -1   0  -4  246.07    9.61
   1   0   4  339.71   13.95
  -1   0  -4  274.58   10.41
   1   0   4  312.19   10.71
  -1   0  -4  257.99    9.62
  -1   0  -5  321.06   12.47
   1   0   5  330.83   13.76
  -1   0  -5  289.58    9.26
   1   0   5  350.72   13.99
  -1   0  -5  338.29   10.95
   1   0   5  359.51   10.28
   1   0   5  335.39   10.37
  -1   0  -5  295.29    9.50
  -1   0  -5  340.72    9.24
  -1   0  -6  871.41   27.70
   1   0   6  798.46   32.71
   1   0   6  813.32   28.39
  -1   0  -6  796.46   27.77
   1   0   6  723.93   27.26
   1   0   6  822.40   23.85
   1   0   6  807.52   28.73
   1   0   6  769.16   23.97
  -1   0  -6  842.90   25.17
  -1   0  -6  760.47   23.46
   1   0   7  363.31   17.68
  -1   0  -7  381.22   15.54
  -1   0  -7  405.33   19.56
   1   0   7  426.56   24.47
  -1   0  -7  416.26   20.40
   1   0   7  390.02   16.17
   1   0   7  387.74   20.25
   1   0   7  394.98   15.96
  -1   0  -7  418.29   17.36
  -1   0  -7  379.16   15.72
   1   0   8   10.65    2.57
  -1   0  -8    5.73    2.64
  -1   0  -8    4.60    1.65
   1   0   8    4.36    1.58
   1   0   8    2.41    2.67
  -1   0  -8    5.33    1.68
  -1   0  -8    7.16    2.24
   1   0   8    4.81    1.95
   1   0   8    4.99    3.91
  -1   0  -9    9.85    2.07
  -1   0  -9   11.14    3.60
  -1   0  -9   11.51    2.33
   1   0   9   16.65    3.15
   1   0   9    7.14    3.31
  -1   0  -9   11.74    2.78
   1   0   9   12.47    2.46
   1   0   9    8.98    1.90
   1   0   9   14.04    4.92
  -1   0 -10    2.01    1.62
   1   0  10   -0.19    1.91
  -1   0 -10    1.39    1.08
  -1   0 -10    1.82    1.68
   1   0  10    0.54    1.35
   1   0  11   51.12    4.29
   1   0  11   47.14    3.80
  -1   0 -11   51.38    4.17
  -1   0 -11   53.80    4.09
   1   0  12    8.26    1.35
  -1   0 -12    8.97    1.35
   1   1 -12   27.36    2.91
  -1   1  12   23.88    2.42
   1   1 -12   28.04    2.77
  -1   1  11   39.82    3.96
   1   1 -11   45.69    3.85
  -1   1  11   40.74    3.63
   1   1 -11   49.35    4.63
   1   1 -11   42.27    4.02
  -1   1  10   36.24    4.14
   1   1 -10   40.44    4.01
  -1   1  10   36.28    3.59
   1   1 -10   44.27    4.75
   1   1 -10   40.41    4.20
   1   1 -10   33.25    3.19
  -1   1   9   40.84    4.40
   1   1  -9   50.22    7.21
   1   1  -9   39.63    4.15
   1   1  -9   42.90    4.05
  -1   1   9   43.71    7.92
  -1   1   9   29.15    5.45
   1   1  -9   49.54    4.96
  -1   1   9   42.68    3.79
  -1   1   9   43.54    3.44
  -1   1   9   34.55    5.25
   1   1  -9   49.23    4.30
   1   1  -9   50.80    4.53
   1   1  -9   36.56    3.43
   1   1  -8   91.11    5.99
   1   1  -8   93.00    9.23
  -1   1   8   87.09    6.46
   1   1  -8   93.22    6.09
  -1   1   8   74.28    8.40
  -1   1   8   81.41   10.29
  -1   1   8   90.75    5.28
  -1   1   8   89.69    4.93
  -1   1   8   86.88    7.28
   1   1  -8   96.22    6.76
   1   1  -8   99.58    6.19
   1   1  -8   87.30    5.87
   1   1  -7  153.80   10.68
   1   1  -7  118.80    6.98
   1   1  -7  130.89    7.46
   1   1  -7  135.96    7.08
  -1   1   7  146.19   11.02
  -1   1   7  142.83   12.31
  -1   1   7  131.82    8.30
  -1   1   7  134.52    6.08
   1   1  -7  144.15    7.43
   1   1  -6  218.32   11.97
   1   1  -6  189.57    8.82
  -1   1   6  212.03   13.90
  -1   1   6  185.38    7.58
  -1   1   6  185.10    9.53
   1   1  -6  196.18    8.82
   1   1  -5  700.47   28.28
  -1   1   5  692.36   25.81
   1   1  -5  715.67   25.22
  -1   1   5  710.29   23.95
  -1   1   5  741.66   30.43
  -1   1   5  741.80   26.05
   1   1  -5  645.98   25.19
   1   1  -5  731.54   24.64
   1   1  -4 1583.66   53.53
   1   1  -4 1404.78   50.76
  -1   1   4 1488.07   54.51
  -1   1   4 1550.11   51.36
   1   1  -4 1666.23   51.01
  -1   1   4 1415.43   50.89
  -1   1   3  251.96   11.80
   1   1  -3  212.61    9.90
   1   1  -3  232.90    9.60
  -1   1   3  246.05    9.73
   1   1  -2 3910.55  103.30
  -1   1   2 4492.24  105.64
   1   1  -1 1330.17   41.76
   1   1  -1 1182.73   42.46
  -1   1   0 1885.23   61.25
   1   1   0 1863.63   61.70
  -1   1  -1 1237.75   41.08
   1   1   1 1316.11   42.20
   1   1   1 1210.85   41.69
  -1   1  -2  124.10    5.86
   1   1   2  141.09    7.50
   1   1   2  145.67    6.91
  -1   1  -3   22.54    2.33
   1   1   3   23.05    3.24
   1   1   3   24.22    3.04
   1   1   3   27.26    3.22
  -1   1  -4   91.00    4.55
   1   1   4  104.22    7.07
   1   1   4   96.49    7.76
  -1   1  -4  106.86    6.11
  -1   1  -4  100.05    4.38
  -1   1  -4   93.14    4.97
   1   1   4  106.31    5.26
   1   1   4  115.92    7.49
  -1   1  -4   79.93    4.02
  -1   1  -5    8.27    2.13
   1   1   5   12.60    2.84
  -1   1  -5    8.66    1.31
   1   1   5    4.59    2.80
   1   1   5    9.14    2.71
  -1   1  -5    9.15    1.68
   1   1   5    8.22    1.49
   1   1   5    9.65    1.71
  -1   1  -5    8.88    1.04
  -1   1  -5    9.14    1.29
  -1   1  -6   19.15    3.07
  -1   1  -6   12.19    1.74
   1   1   6   18.60    4.60
   1   1   6   15.07    3.20
  -1   1  -6   18.23    3.22
   1   1   6   17.63    3.59
   1   1   6   19.01    2.19
  -1   1  -6   15.87    2.37
   1   1   6   20.58    2.40
  -1   1  -6   18.61    1.97
  -1   1  -7  255.90   11.22
  -1   1  -7  271.10   14.77
   1   1   7  239.57   17.94
  -1   1  -7  272.36   15.40
   1   1   7  229.97   14.14
   1   1   7  274.77   15.81
  -1   1  -7  291.73   12.68
   1   1   7  289.88   11.79
   1   1   7  267.71   11.94
  -1   1  -7  286.68   12.95
  -1   1  -7  258.20   11.37
   1   1   8  495.08   21.92
  -1   1  -8  465.13   19.44
  -1   1  -8  494.04   19.46
  -1   1  -8  484.38   24.12
   1   1   8  508.58   19.53
   1   1   8  489.45   24.87
  -1   1  -8  562.17   21.53
   1   1   8  490.51   19.94
   1   1   8  494.65   28.85
  -1   1  -9   71.39    8.49
   1   1   9   95.83    7.37
  -1   1  -9   83.90    5.69
  -1   1  -9   93.22    6.02
   1   1   9   77.06   10.62
   1   1   9   76.12    8.66
   1   1   9   90.84    6.16
  -1   1  -9   97.92    6.94
   1   1  10    3.19    1.83
  -1   1 -10    1.20    1.39
   1   1  10    0.67    1.42
  -1   1 -10    0.82    1.52
  -1   1 -10   -0.10    0.89
   1   1  11   62.74    4.78
   1   1  11   53.17    4.14
  -1   1 -11   61.97    4.60
  -1   1 -11   62.08    4.38
   1   1  12   46.37    3.08
  -1   1 -12   57.69    3.26
   1   2 -12    7.34    1.70
   1   2 -12    6.23    1.59
   1   2 -11    7.48    1.69
   1   2 -11    8.40    2.19
  -1   2  11    7.71    1.92
   1   2 -11    7.64    2.21
  -1   2  11    7.88    1.84
  -1   2  10   19.79    3.26
   1   2 -10   27.57    3.33
   1   2 -10   24.00    2.84
   1   2 -10   28.16    4.02
  -1   2  10   27.55    3.07
   1   2 -10   22.73    2.70
   1   2 -10   26.28    3.44
  -1   2   9  352.58   16.73
   1   2  -9  399.36   22.30
   1   2  -9  375.71   16.20
  -1   2   9  330.72   20.51
   1   2  -9  391.08   16.18
  -1   2   9  395.84   25.08
   1   2  -9  429.50   17.84
  -1   2   9  359.76   14.53
  -1   2   9  362.09   15.22
  -1   2   9  341.69   18.82
   1   2  -9  406.58   16.40
   1   2  -9  384.06   16.30
   1   2  -9  316.57   14.86
  -1   2   8  233.16   12.16
   1   2  -8  266.84   16.43
   1   2  -8  229.82   11.31
   1   2  -8  269.71   11.96
  -1   2   8  247.60   18.41
  -1   2   8  234.20   15.77
  -1   2   8  238.90   10.52
  -1   2   8  227.48   13.24
  -1   2   8  239.96   10.04
   1   2  -8  233.18   11.27
   1   2  -8  259.23   11.72
   1   2  -7  238.11   11.12
   1   2  -7  276.65   15.40
   1   2  -7  253.59   11.67
   1   2  -7  247.52   11.06
  -1   2   7  252.51   17.45
   1   2  -7  266.87   11.69
  -1   2   7  231.09   12.42
  -1   2   7  247.37    9.88
   1   2  -7  274.91   11.62
   1   2  -6   69.18    6.37
  -1   2   6   62.70    3.31
   1   2  -6   73.67    4.51
  -1   2   6   66.69    4.95
  -1   2   6   77.77    8.11
   1   2  -6   62.22    4.50
   1   2  -5  161.94    9.68
  -1   2   5  157.63    6.31
  -1   2   5  161.49    7.96
  -1   2   5  180.48    8.76
   1   2  -5  146.17    7.65
  -1   2   5  180.57   11.66
   1   2  -5  180.27    7.94
   1   2  -4   95.81    5.89
  -1   2   4   79.44    4.15
  -1   2   4   99.65    5.15
   1   2  -4   85.79    4.37
  -1   2   4   85.18    6.41
   1   2  -3  559.96   12.90
  -1   2   3  539.44   10.47
  -1   2   3  532.36   14.38
   1   2  -3  540.08   11.03
   1   2  -2  569.10    8.41
   1   2  -2  540.06    9.08
   1   2  -1   73.93    3.73
   1   2  -1   77.87    3.61
  -1   2   0  765.61   25.66
   1   2   0  745.20   26.23
   1   2   0  800.85   26.69
   1   2   0  803.27   26.44
  -1   2  -1  300.57   11.50
  -1   2  -1  305.09   10.97
   1   2   1  321.04   11.84
  -1   2  -2  843.19   30.63
   1   2   2  908.40   32.59
   1   2   2  880.05   31.42
   1   2   3 1046.46   35.69
   1   2   3  907.40   35.47
  -1   2  -3  881.13   33.01
   1   2   3  999.96   34.70
  -1   2  -4   43.92    2.94
  -1   2  -4   49.31    3.96
   1   2   4   59.12    5.36
   1   2   4   43.27    5.32
  -1   2  -4   45.03    2.78
  -1   2  -4   43.96    3.17
   1   2   4   57.96    5.18
   1   2   4   49.28    3.33
  -1   2  -4   40.63    2.21
  -1   2  -5   79.80    5.60
   1   2   5   86.55    6.87
   1   2   5   89.93    8.24
  -1   2  -5   76.57    4.18
   1   2   5   96.99    7.19
   1   2   5   84.57    4.60
   1   2   5   89.90    4.40
  -1   2  -5   83.93    4.73
  -1   2  -5   75.02    3.91
  -1   2  -6  257.16   12.14
   1   2   6  239.85   15.59
  -1   2  -6  242.33   12.34
   1   2   6  249.93   13.38
   1   2   6  249.07    9.83
   1   2   6  262.99    9.60
   1   2   6  234.82   13.08
  -1   2  -6  238.61   10.31
  -1   2  -6  218.74    9.00
  -1   2  -7   20.55    2.32
  -1   2  -7   20.77    3.63
   1   2   7   15.68    3.44
   1   2   7   23.28    5.59
  -1   2  -7   19.65    3.85
  -1   2  -7   21.64    3.07
   1   2   7   17.25    4.00
   1   2   7   18.72    2.64
   1   2   7   23.29    2.58
  -1   2  -7   20.81    2.33
   1   2   8   93.72    7.35
  -1   2  -8   94.43    5.75
  -1   2  -8   89.08    8.50
   1   2   8   84.80   10.84
  -1   2  -8   99.35    6.87
   1   2   8   92.08    6.13
   1   2   8   80.32    8.77
  -1   2  -8   88.03    5.43
   1   2   9  160.75   10.19
  -1   2  -9  144.27   12.15
  -1   2  -9  163.76    8.64
   1   2   9  134.69   14.15
  -1   2  -9  172.68    9.73
   1   2   9  141.11   12.30
   1   2   9  170.67    9.01
   1   2  10  125.69    8.30
  -1   2 -10  139.35    8.18
   1   2  10  126.37    7.38
  -1   2 -10  115.30    6.57
  -1   2 -10  138.08    7.50
   1   2  11   64.06    4.78
   1   2  11   50.03    4.00
  -1   2 -11   60.18    4.51
  -1   2 -11   63.03    4.35
  -1   2 -12   28.40    2.20
   1   3 -12   64.45    4.24
  -1   3  11  126.85    7.58
  -1   3  11  138.73    7.37
   1   3 -11  161.64    8.76
   1   3 -11  147.64    8.04
  -1   3  10   36.08    4.18
   1   3 -10   32.39    3.53
   1   3 -10   32.61    3.36
   1   3 -10   38.20    4.41
  -1   3  10   33.78    3.41
   1   3 -10   36.70    3.96
   1   3 -10   35.38    3.62
   1   3 -10   30.40    3.17
   1   3  -9   34.91    6.25
  -1   3   9   43.09    4.61
   1   3  -9   38.29    3.94
  -1   3   9   40.01    7.62
  -1   3   9   33.28    5.91
   1   3  -9   42.58    4.17
  -1   3   9   36.42    5.35
   1   3  -9   48.17    4.88
  -1   3   9   39.99    3.65
   1   3  -9   37.93    3.61
   1   3  -9   47.88    4.31
   1   3  -9   42.08    4.18
   1   3  -8  337.47   15.11
   1   3  -8  364.90   20.31
  -1   3   8  367.65   20.94
  -1   3   8  368.84   23.21
   1   3  -8  370.15   15.64
  -1   3   8  350.11   13.66
  -1   3   8  347.50   14.27
  -1   3   8  341.17   17.48
   1   3  -8  381.27   15.56
   1   3  -8  347.17   15.12
   1   3  -7   14.53    2.26
   1   3  -7   15.71    3.78
   1   3  -7   17.55    2.31
  -1   3   7   12.29    4.08
  -1   3   7   16.57    1.69
  -1   3   7   20.09    3.11
   1   3  -7   17.53    2.33
   1   3  -6  356.07   17.91
   1   3  -6  375.63   14.82
  -1   3   6  371.58   15.82
  -1   3   6  366.60   13.27
   1   3  -6  361.90   15.49
   1   3  -5  722.66   27.16
  -1   3   5  723.72   24.52
   1   3  -5  702.55   24.58
   1   3  -4  242.97    9.49
  -1   3   4  242.99    7.01
   1   3  -4  229.15    7.40
  -1   3   4  225.00    8.76
   1   3  -3  842.21   14.13
  -1   3   3  809.84   10.62
   1   3  -3  858.95   12.69
   1   3  -2   -0.21    0.66
   1   3  -2  346.39    7.33
   1   3  -1 1158.96   43.34
   1   3  -1 1257.70   43.09
  -1   3   0  264.66    3.23
  -1   3   0  272.07    5.13
   1   3   0  266.24    5.41
  -1   3  -1 4027.48  137.79
   1   3   1 3999.49  138.16
   1   3   2  835.82   29.83
  -1   3  -2  767.51   27.60
   1   3   2  758.50   28.20
  -1   3  -3  196.35    8.93
  -1   3  -3  219.62    9.80
   1   3   3  229.47   11.97
   1   3   3  268.84   12.42
  -1   3  -3  253.41    9.24
   1   3   3  234.37   10.94
  -1   3  -4  154.13    7.69
   1   3   4  151.21   10.12
   1   3   4  166.73    9.72
  -1   3  -4  129.12    6.34
  -1   3  -4  166.25    6.60
   1   3   4  183.69    9.60
   1   3   4  168.44    6.90
  -1   3  -4  146.48    6.76
  -1   3  -4  117.09    4.96
  -1   3  -5  159.47    7.67
   1   3   5  210.15   11.68
  -1   3  -5  177.84    9.41
   1   3   5  192.54   12.57
   1   3   5  203.93    8.40
  -1   3  -5  178.18    8.21
  -1   3  -5  160.04    7.18
   1   3   5  200.71   11.41
  -1   3  -6    6.73    1.24
  -1   3  -6    6.85    2.08
   1   3   6    6.89    2.55
  -1   3  -6    6.47    1.46
  -1   3  -6    6.85    2.17
   1   3   6    7.10    3.11
  -1   3  -6    6.65    1.84
   1   3   6    7.45    1.69
   1   3   6    9.45    3.05
  -1   3  -6    5.11    1.25
  -1   3  -7   66.63    6.63
  -1   3  -7   67.63    4.37
   1   3   7   77.30    9.44
  -1   3  -7   65.11    6.79
   1   3   7   69.97    7.22
  -1   3  -7   61.36    6.19
   1   3   7   77.29    5.13
   1   3   7   70.47    7.49
  -1   3  -7   76.99    5.62
  -1   3  -7   63.84    4.35
  -1   3  -8  184.85    9.31
  -1   3  -8  185.82   13.01
  -1   3  -8  221.96   11.13
   1   3   8  201.07   14.21
   1   3   8  194.00    9.93
   1   3   8  181.71   16.03
  -1   3  -9   46.72    4.06
   1   3   9   36.23    4.73
  -1   3  -9   36.01    5.86
   1   3   9   38.53    7.47
  -1   3  -9   43.40    4.60
   1   3   9   28.90    3.04
   1   3   9   37.17    6.18
   1   3   9   39.95    3.99
   1   3  10   35.06    4.26
   1   3  10   34.98    3.62
  -1   3 -10   46.11    4.42
  -1   3 -10   35.83    3.62
  -1   3 -10   37.10    3.32
   1   3  11   96.64    6.10
   1   3  11   89.21    5.42
  -1   3 -11   92.19    5.75
  -1   3 -11   96.03    5.53
  -1   3 -12   21.60    1.82
   1   4 -12    8.89    1.70
  -1   4  11   97.68    6.31
   1   4 -11  116.67    7.20
  -1   4  11  103.15    6.06
   1   4 -11  115.56    6.72
  -1   4  10  255.60   13.03
   1   4 -10  277.89   12.44
   1   4 -10  305.21   14.12
  -1   4  10  254.19   11.99
   1   4 -10  252.28   11.99
   1   4 -10  279.22   12.53
   1   4 -10  291.36   13.11
  -1   4   9   95.80    7.07
   1   4  -9   90.76    6.19
   1   4  -9   82.83    9.53
  -1   4   9   87.94   11.50
   1   4  -9   99.95    6.61
  -1   4   9   84.61    9.42
  -1   4   9   84.57    8.21
  -1   4   9   92.63    5.78
   1   4  -9   86.02    5.85
   1   4  -9  100.42    6.46
   1   4  -9   94.40    6.39
   1   4  -8  250.97   16.20
   1   4  -8  243.62   11.65
   1   4  -8  264.68   12.21
  -1   4   8  261.74   19.06
  -1   4   8  245.23   10.85
  -1   4   8  231.93   13.74
   1   4  -8  240.10   11.55
   1   4  -8  270.41   12.07
   1   4  -7    2.36    1.70
   1   4  -7    2.20    1.25
   1   4  -7    1.88    1.14
   1   4  -7    1.80    1.29
  -1   4   7    2.25    2.58
  -1   4   7    1.80    0.97
  -1   4   7    4.15    1.63
   1   4  -7    2.41    1.41
   1   4  -6   80.36    6.91
  -1   4   6   73.77    3.58
  -1   4   6   68.90    5.27
  -1   4   6   89.05    8.89
   1   4  -6   77.29    5.74
   1   4  -6   68.02    5.21
  -1   4   6   87.76    6.58
   1   4  -5  341.14   12.90
  -1   4   5  323.95    9.93
   1   4  -5  310.96   10.32
  -1   4   5  344.71   15.56
   1   4  -4 1231.12   20.66
  -1   4   4 1184.93   15.11
   1   4  -4    8.22    3.78
   1   4  -4 1128.45   16.88
  -1   4   4 1194.90   24.56
  -1   4   4  293.21   11.27
   1   4  -3  115.44    5.31
  -1   4   3  110.80    4.06
  -1   4   3  123.46    2.43
   1   4  -3  120.50    5.24
  -1   4   2  870.36   28.37
   1   4  -2  872.15   30.29
   1   4  -1 8952.93  282.78
   1   4  -1 8644.62  282.16
   1   4   0   54.04    2.71
  -1   4   0   50.59    2.16
   1   4   0   51.97    2.37
   1   4   1 6356.39  183.06
  -1   4  -1 6510.93  182.55
   1   4   1 6478.29  183.20
   1   4   2  217.68    9.41
  -1   4  -2  233.29    9.01
   1   4   2  247.60    8.69
   1   4   3  474.11   18.87
  -1   4  -3  404.63   16.80
  -1   4  -3  525.40   17.39
  -1   4  -3  442.07   17.58
   1   4   3  572.37   21.77
   1   4   3  473.26   20.50
   1   4   4  157.84    9.15
   1   4   4  147.02    6.72
  -1   4  -4  132.96    6.76
   1   4   4  139.74    9.92
   1   4   4  172.37   10.34
  -1   4  -4  161.41    7.06
  -1   4  -4  123.29    6.54
  -1   4  -4  136.40    7.53
  -1   4  -5   64.80    4.43
   1   4   5   77.20    4.67
   1   4   5   82.24    6.92
  -1   4  -5   61.69    5.95
  -1   4  -5   66.00    3.86
   1   4   5   67.95    7.37
   1   4   5   85.93    7.34
  -1   4  -5   58.62    4.23
  -1   4  -5   63.56    5.20
  -1   4  -6   21.91    3.28
  -1   4  -6   17.30    1.90
   1   4   6   20.98    4.06
  -1   4  -6   15.80    2.29
   1   4   6   16.03    4.61
  -1   4  -6   23.53    3.66
   1   4   6   21.48    2.66
  -1   4  -6   25.07    2.94
  -1   4  -6   18.74    2.10
   1   4   6   17.09    3.81
  -1   4  -6   17.71    5.58
  -1   4  -7   24.29    2.55
  -1   4  -7   22.90    3.96
   1   4   7   28.39    6.01
  -1   4  -7   19.05    2.81
   1   4   7   28.52    4.73
  -1   4  -7   33.06    3.63
   1   4   7   22.26    2.90
   1   4   7   19.77    4.42
  -1   4  -7   23.78    2.58
  -1   4  -8   67.54    7.53
  -1   4  -8   79.90    5.26
  -1   4  -8   82.51    6.33
   1   4   8   89.40    5.96
   1   4   8   82.51    9.01
   1   4   8   72.02    9.89
   1   4   9   56.23    5.78
  -1   4  -9   64.26    4.76
   1   4   9   60.67    9.25
   1   4   9   63.04    4.95
   1   4   9   43.91    3.89
  -1   4  -9   71.16    5.66
   1   4  10   69.22    5.85
   1   4  10   69.86    5.10
  -1   4 -10   75.50    5.70
  -1   4 -10   74.73    5.12
  -1   4 -10   63.20    4.58
   1   4  11   31.52    3.30
   1   4  11   28.41    2.85
  -1   4 -11   32.02    3.17
  -1   4 -11   33.08    2.97
  -1   4 -11   24.24    2.33
   1   5 -12   39.29    3.00
  -1   5  11   67.95    4.93
  -1   5  11   69.77    4.70
   1   5 -11   74.26    5.09
  -1   5  10   19.87    3.22
   1   5 -10   19.86    2.77
  -1   5  10   26.13    3.00
   1   5 -10   24.64    2.97
   1   5 -10   19.53    2.63
   1   5 -10   21.48    3.08
   1   5  -9  195.04   14.94
  -1   5   9  208.74   11.47
  -1   5   9  224.71   18.21
  -1   5   9  179.07   14.73
   1   5  -9  222.52   11.03
  -1   5   9  225.36   10.18
  -1   5   9  193.27   13.41
   1   5  -9  210.08   10.66
   1   5  -9  189.56   10.09
   1   5  -9  226.26   10.81
   1   5  -8  262.80   16.99
  -1   5   8  308.40   20.94
  -1   5   8  283.53   11.85
  -1   5   8  293.75   15.43
   1   5  -8  260.06   12.35
   1   5  -8  301.47   12.99
   1   5  -8  245.64   11.99
   1   5  -7  209.09   13.80
   1   5  -7  216.70   11.72
  -1   5   7  255.02   17.56
  -1   5   7  239.75    9.77
   1   5  -7  241.87   10.82
  -1   5   7  228.00   12.24
   1   5  -7  207.99   10.21
   1   5  -6  118.54    8.72
  -1   5   6  116.29    7.16
   1   5  -6  112.02    7.19
  -1   5   6  151.79    9.38
   1   5  -6   90.20    7.46
  -1   5   6  137.96   11.32
   1   5  -5   83.05    6.43
   1   5  -5   79.45    4.73
  -1   5   5   76.76    4.90
  -1   5   5   96.11    7.00
   1   5  -5   68.89    5.09
  -1   5   5   76.64    7.89
   1   5  -4  478.57   13.12
  -1   5   4  452.97    9.66
   1   5  -4  429.20    8.88
   1   5  -4    4.98    3.51
  -1   5   4  523.65   17.18
   1   5  -4  444.73   11.35
  -1   5   4   31.31    4.69
   1   5  -3  686.37   26.35
  -1   5   3  685.22   25.04
   1   5  -3  718.36   26.69
  -1   5   3  737.90   23.99
   1   5  -2  361.63   14.24
  -1   5   2  371.09   12.59
  -1   5   2  383.32   13.46
   1   5  -1 1885.84   63.11
   1   5  -1 1926.84   62.37
   1   5   0 1785.82   16.10
   1   5   0 1843.56   13.44
   1   5   1 1536.51   14.28
  -1   5  -1 1573.16   12.12
   1   5   2 1461.01   37.88
  -1   5  -2 1575.82   37.42
   1   5   3   86.58    5.73
   1   5   3   94.14    7.09
  -1   5  -3   79.16    4.57
   1   5   3   91.01    7.28
  -1   5  -3   88.75    4.81
  -1   5  -3   83.01    4.90
   1   5   4  188.54   10.26
  -1   5  -4  163.02    7.88
   1   5   4  180.11    7.79
  -1   5  -4  157.42    7.88
   1   5   4  212.84   12.05
  -1   5  -4  189.14    8.37
  -1   5  -4  158.86    8.49
   1   5   4  182.46   11.60
  -1   5  -5  144.76    8.44
   1   5   5  165.48   11.99
  -1   5  -5  139.37    8.50
   1   5   5  161.64   11.02
  -1   5  -5  133.27    7.44
   1   5   5  162.49    7.62
   1   5   5  173.43   10.69
  -1   5  -5  157.17    7.77
  -1   5  -6    3.19    0.98
  -1   5  -6    6.45    2.05
   1   5   6    5.70    2.50
  -1   5  -6    5.23    1.57
  -1   5  -6    3.96    1.88
   1   5   6    6.15    3.07
  -1   5  -6    4.78    1.72
  -1   5  -6    0.75    4.98
   1   5   6    6.14    2.83
   1   5   6    5.10    1.59
  -1   5  -6    4.55    1.24
  -1   5  -7   59.32    4.09
  -1   5  -7   57.74    6.21
   1   5   7   49.34    7.98
   1   5   7   64.83    7.30
  -1   5  -7   53.78    4.88
   1   5   7   67.62    7.60
   1   5   7   66.45    4.86
  -1   5  -7   63.64    5.26
  -1   5  -7   58.92    4.16
  -1   5  -8   45.55    3.84
  -1   5  -8   39.12    5.72
  -1   5  -8   52.49    4.88
   1   5   8   46.48    4.31
   1   5   8   47.23    6.89
   1   5   8   55.61    8.61
  -1   5  -9  122.31    6.95
   1   5   9  122.94    8.60
   1   5   9  131.09    7.48
  -1   5  -9  137.36    8.21
   1   5  10  123.77    7.97
  -1   5 -10  120.71    7.49
   1   5  10  114.23    6.83
  -1   5 -10  109.83    6.50
  -1   5 -10  127.49    6.98
  -1   5 -11    1.75    1.17
   1   5  11    0.96    1.24
  -1   5 -11    1.10    1.04
   1   5  11    2.31    1.24
  -1   5 -11    2.16    0.93
   1   6 -12   15.92    1.85
   1   6 -12   16.82    1.84
  -1   6  11  121.55    7.06
  -1   6  11  136.04    6.95
   1   6 -11  150.17    7.53
   1   6 -11  131.42    6.80
  -1   6  10   33.84    4.05
   1   6 -10   35.88    3.72
  -1   6  10   37.23    3.55
   1   6 -10   40.61    4.00
   1   6 -10   36.19    3.58
   1   6 -10   36.77    3.63
   1   6  -9  123.25   11.58
  -1   6   9  134.64    8.77
   1   6  -9  144.65    8.48
  -1   6   9  126.43   12.13
  -1   6   9  137.38   14.30
  -1   6   9  118.86   10.19
  -1   6   9  147.20    7.65
   1   6  -9  118.96    7.54
   1   6  -9  167.58    8.54
   1   6  -9  152.06    8.35
   1   6  -8  243.93   16.15
  -1   6   8  270.70   19.66
  -1   6   8  230.62   13.98
  -1   6   8  257.33   11.07
   1   6  -8  283.33   12.28
   1   6  -8  240.01   11.53
   1   6  -8  226.36   11.43
   1   6  -7  381.26   19.85
   1   6  -7  357.66   17.20
  -1   6   7  413.36   23.79
   1   6  -7  398.32   15.94
  -1   6   7  353.76   17.43
  -1   6   7  392.01   14.72
   1   6  -7  352.96   15.21
   1   6  -6  322.53   15.18
  -1   6   6  338.51   13.17
  -1   6   6  403.85   16.69
   1   6  -6  303.43   13.09
  -1   6   6  371.47   19.64
   1   6  -5  970.52   23.33
  -1   6   5  943.37   18.86
   1   6  -5  951.87   18.05
  -1   6   5  889.02   24.66
  -1   6   5  975.04   28.35
   1   6  -4  210.38    8.81
   1   6  -4  178.75    5.83
  -1   6   4  194.21    6.35
   1   6  -4    5.37    2.49
  -1   6   4    3.71    2.23
   1   6  -4  189.59    7.74
   1   6  -3  558.28   22.79
  -1   6   3  615.70   21.76
  -1   6   3  618.44   20.88
   1   6  -2   50.77    3.45
  -1   6   2   59.29    3.06
   1   6  -2   61.86    4.32
  -1   6   2   73.51    3.74
  -1   6   2   46.25    2.40
  -1   6   1  414.61   14.13
   1   6  -1  383.82   15.25
   1   6  -1  367.87   14.21
  -1   6   0 4115.23  142.09
   1   6   0 4390.31  143.86
   1   6   0 4322.81  142.52
   1   6   1   96.68    3.58
  -1   6  -1  101.51    2.99
   1   6   1   94.10    3.94
   1   6   2   41.54    3.07
  -1   6  -2   48.75    3.20
  -1   6  -2   39.48    2.55
  -1   6  -2   38.98    2.75
  -1   6  -3   39.76    3.09
   1   6   3   48.56    4.15
  -1   6  -3   55.26    3.79
  -1   6  -3   43.96    3.29
   1   6   3   49.30    5.29
  -1   6  -3   48.79    3.51
   1   6   3   35.20    5.10
   1   6   4  752.18   25.02
   1   6   4  775.24   28.45
  -1   6  -4  691.36   25.44
   1   6   4  756.93   30.88
  -1   6  -4  595.40   25.68
  -1   6  -4  744.62   26.15
   1   6   4  880.91   31.90
  -1   6  -4  615.26   25.30
  -1   6  -5  617.91   25.32
  -1   6  -5  646.97   24.36
   1   6   5  741.54   28.63
   1   6   5  705.93   24.14
   1   6   5  703.85   31.01
   1   6   5  792.92   30.81
  -1   6  -5  564.23   25.18
  -1   6  -5  592.84   24.29
  -1   6  -6  103.99    5.36
  -1   6  -6  115.24    7.89
  -1   6  -6  100.53    6.64
   1   6   6  124.55   10.20
  -1   6  -6  103.62    7.89
   1   6   6  115.33   10.93
   1   6   6  137.40    6.92
  -1   6  -6  106.62    5.72
  -1   6  -6  125.29    7.07
   1   6   6  148.78   10.71
  -1   6  -7   13.24    1.96
  -1   6  -7   17.26    3.53
   1   6   7    7.96    3.67
   1   6   7   10.68    3.34
  -1   6  -7   13.34    2.65
   1   6   7   15.48    2.62
   1   6   7   10.18    3.49
  -1   6  -7   11.88    2.55
  -1   6  -7   15.71    2.14
  -1   6  -8   36.95    5.48
  -1   6  -8   38.08    3.58
   1   6   8   32.44    6.97
   1   6   8   34.96    5.99
  -1   6  -8   51.75    4.83
   1   6   8   41.99    4.10
   1   6   9   64.64    6.04
  -1   6  -9   54.28    4.21
   1   6   9   64.10    5.00
  -1   6  -9   70.41    5.71
  -1   6  -9   66.53    4.77
   1   6  10    6.80    2.24
  -1   6 -10    9.36    1.91
   1   6  10    6.62    1.85
  -1   6 -10    9.19    2.21
  -1   6 -10    7.50    1.74
   1   6  11   21.08    2.69
  -1   6 -11   24.62    2.68
  -1   6 -11   20.31    2.14
  -1   6 -11   22.07    2.30
   1   7 -12   15.90    1.57
  -1   7  11   15.84    2.21
  -1   7  11   17.25    2.18
   1   7 -11   18.10    2.17
   1   7 -11   17.57    2.27
  -1   7  10   54.31    4.97
   1   7 -10   46.64    4.29
  -1   7  10   56.56    4.30
   1   7 -10   58.24    4.45
   1   7 -10   49.69    4.29
   1   7 -10   56.78    4.64
   1   7  -9   40.32    6.42
  -1   7   9   40.70    7.84
  -1   7   9   47.13    7.35
   1   7  -9   53.45    4.78
  -1   7   9   45.63    6.10
  -1   7   9   47.56    4.01
   1   7  -9   54.06    4.55
   1   7  -9   48.48    4.41
   1   7  -9   52.61    4.60
   1   7  -8  169.21   12.89
  -1   7   8  188.15   16.10
  -1   7   8  162.63   11.26
   1   7  -8  183.13    9.28
  -1   7   8  173.35    8.35
   1   7  -8  153.73    8.70
   1   7  -8  159.42    8.71
   1   7  -7   37.67    5.40
   1   7  -7   40.26    4.67
  -1   7   7   42.25    7.45
  -1   7   7   41.47    4.83
  -1   7   7   45.42    3.33
   1   7  -7   39.56    3.56
   1   7  -7   35.10    3.49
   1   7  -6   88.02    7.58
  -1   7   6   92.36    6.44
  -1   7   6   91.36    9.70
  -1   7   6   97.57    8.37
   1   7  -6   88.90    6.68
   1   7  -5   89.06    6.93
   1   7  -5   84.45    5.13
  -1   7   5   82.47    5.37
   1   7  -5   74.44    5.84
  -1   7   5   95.06    8.93
  -1   7   5   48.95    6.55
   1   7  -5   53.21    6.44
   1   7  -4  150.16    7.43
  -1   7   4  155.59    5.80
   1   7  -4  127.01    5.05
   1   7  -4  138.41    6.95
   1   7  -4    9.83    2.51
  -1   7   4   -0.57    1.68
   1   7  -3  398.19   14.08
  -1   7   3  364.98   11.94
   1   7  -2  141.64    7.10
  -1   7   2  172.61    6.57
   1   7  -2  159.67    8.38
  -1   7   2  136.10    5.98
   1   7  -1  245.39    9.80
   1   7  -1  263.95   11.37
  -1   7   1  273.33   10.07
  -1   7   1  240.03    8.95
   1   7   0  191.89    8.51
  -1   7   0  182.18    6.48
   1   7   0  172.77    6.66
   1   7   1  258.86    6.92
  -1   7  -1  287.80    7.15
  -1   7  -1  264.05    5.03
   1   7   1  228.44    5.44
   1   7   1  244.32    5.98
  -1   7  -2 2673.24   34.56
  -1   7  -2 2704.45   36.44
  -1   7  -3   79.26    4.65
   1   7   3   83.88    5.55
  -1   7  -3   72.11    4.60
   1   7   3   91.50    4.42
  -1   7  -3   90.95    5.26
  -1   7  -4   82.77    5.10
   1   7   4   87.26    6.54
   1   7   4   87.14    4.62
  -1   7  -4   78.45    5.14
  -1   7  -4   69.43    5.12
  -1   7  -4   76.63    5.31
   1   7   4   95.39    8.38
  -1   7  -5   30.17    3.49
   1   7   5   37.39    3.12
  -1   7  -5   36.19    3.36
   1   7   5   35.87    4.81
  -1   7  -5   25.42    3.38
   1   7   5   41.47    5.90
   1   7   5   33.50    5.68
  -1   7  -5   28.42    3.13
  -1   7  -6   45.08    3.19
  -1   7  -6   44.12    4.83
  -1   7  -6   43.69    5.00
  -1   7  -6   48.93    4.57
   1   7   6   56.37    7.18
   1   7   6   52.11    7.50
   1   7   6   59.07    4.34
  -1   7  -6   51.63    4.38
   1   7   6   54.08    6.59
  -1   7  -7  211.35    9.95
  -1   7  -7  208.27   13.24
   1   7   7  277.20   16.67
   1   7   7  242.08   17.84
  -1   7  -7  196.05   11.59
   1   7   7  256.43   11.46
   1   7   7  242.90   15.82
  -1   7  -7  248.27   12.00
  -1   7  -7  234.05   10.34
  -1   7  -8   46.67    6.25
  -1   7  -8   49.82    4.06
   1   7   8   54.41    8.72
   1   7   8   58.66    4.82
   1   7   8   52.25    7.35
  -1   7  -8   57.34    5.16
  -1   7  -9  116.10    6.78
  -1   7  -9  140.91    8.36
   1   7   9  131.94    7.59
   1   7   9  121.88    7.01
  -1   7  -9  117.30    7.18
  -1   7  -9  132.48    7.21
   1   7  10   65.87    5.47
   1   7  10   63.26    4.65
  -1   7 -10   72.17    5.30
  -1   7 -10   64.93    4.66
  -1   7 -10   63.26    4.50
   1   7  11   63.13    4.35
  -1   7 -11   55.19    3.55
  -1   7 -11   55.48    3.62
  -1   8  11   15.64    2.15
  -1   8  11   10.76    1.69
  -1   8  11   15.96    2.00
   1   8 -11   13.14    1.95
   1   8 -11   13.35    1.93
   1   8 -10    5.35    1.77
  -1   8  10    7.23    2.08
   1   8 -10    9.97    2.11
  -1   8  10    7.16    1.76
   1   8 -10    6.65    1.72
   1   8 -10    7.32    1.89
   1   8  -9  124.98   11.42
   1   8  -9  134.39    8.15
  -1   8   9  115.72   13.24
  -1   8   9  136.71    7.36
   1   8  -9  129.64    7.84
   1   8  -9  147.77    8.01
   1   8  -9  122.63    7.50
   1   8  -8  111.90   10.35
  -1   8   8  134.80   13.82
  -1   8   8  115.74    9.46
   1   8  -8  128.67    7.46
  -1   8   8  129.83    6.81
   1   8  -8  108.42    7.12
   1   8  -8  109.72    6.87
   1   8  -7  231.74   14.66
  -1   8   7  268.51   18.82
   1   8  -7  222.25   12.92
  -1   8   7  252.94   10.29
  -1   8   7  235.01   13.15
   1   8  -7  210.71   10.80
   1   8  -7  219.30   10.54
   1   8  -6  131.34    9.60
  -1   8   6  138.53   12.31
   1   8  -6  113.26    8.20
  -1   8   6  169.82   11.68
  -1   8   6  135.96    8.28
   1   8  -6  141.69    7.59
  -1   8   6  136.62    6.12
   1   8  -6  110.64    6.66
   1   8  -5   80.39    6.69
  -1   8   5   78.45    5.35
   1   8  -5   74.64    4.88
  -1   8   5   87.64    8.86
   1   8  -5   57.07    6.89
   1   8  -5   73.18    5.91
   1   8  -4  246.80    9.58
   1   8  -4  219.44    6.82
  -1   8   4  260.79    7.54
   1   8  -4  231.82    9.40
   1   8  -4    5.80    2.21
  -1   8   4   -0.32    1.52
   1   8  -3  739.57   18.97
  -1   8   3  801.56   16.81
  -1   8   3  247.53   14.39
  -1   8   3  209.96   16.92
   1   8  -2  303.01   13.12
   1   8  -2  362.52   15.23
  -1   8   2  295.88   12.19
  -1   8   2  356.25   12.26
  -1   8   1    1.53    0.92
   1   8  -1    0.62    1.11
  -1   8   1    1.52    0.69
  -1   8   1    0.94    0.31
   1   8   0  855.71   33.44
  -1   8   0  958.32   33.05
  -1   8  -1   71.38    2.53
   1   8   1   63.50    3.74
  -1   8  -1   70.21    3.93
   1   8   1   60.39    2.89
   1   8   2   88.57    4.25
   1   8   2    0.30    1.69
  -1   8  -2   82.00    3.56
  -1   8  -2   90.90    4.48
   1   8   2   24.54    2.92
  -1   8  -3  248.96   10.88
   1   8   3  297.54   12.38
   1   8   3  335.01   11.31
  -1   8  -3  346.64   12.59
  -1   8  -3  229.28   10.75
  -1   8  -4   76.05    5.06
   1   8   4   78.36    4.24
  -1   8  -4   79.92    4.95
   1   8   4   79.10    6.13
  -1   8  -4   61.27    4.77
  -1   8  -4   70.28    4.96
   1   8   4   94.70    9.30
   1   8   4   87.58    8.25
  -1   8  -4   49.31    4.62
  -1   8  -5    2.07    1.32
   1   8   5    5.01    1.42
  -1   8  -5    4.20    1.62
   1   8   5    2.43    1.95
  -1   8  -5    1.25    1.29
   1   8   5   -2.17    3.97
  -1   8  -5    2.22    1.31
   1   8   5    2.66    2.32
  -1   8  -6  263.06   11.59
  -1   8  -6  278.22   14.68
   1   8   6  317.08   17.36
  -1   8  -6  317.68   13.83
  -1   8  -6  348.20   16.77
   1   8   6  323.77   13.15
  -1   8  -6  267.69   13.83
   1   8   6  293.89   19.46
   1   8   6  365.99   20.08
  -1   8  -7  233.96   11.05
  -1   8  -7  246.94   14.65
   1   8   7  293.29   17.65
   1   8   7  301.33   12.83
  -1   8  -7  293.73   13.39
  -1   8  -7  259.31   11.47
   1   8   7  305.11   18.30
  -1   8  -7  244.72   13.39
   1   8   7  276.83   19.69
  -1   8  -8   19.88    4.15
  -1   8  -8   24.32    2.77
   1   8   8   23.79    5.96
   1   8   8   28.82    3.42
   1   8   8   27.86    5.43
  -1   8  -8   25.47    3.62
  -1   8  -9  129.43    7.19
   1   8   9  143.07    7.79
   1   8   9  115.91    7.12
  -1   8  -9  153.12    8.65
  -1   8  -9  127.10    7.52
  -1   8  -9  128.13    7.11
   1   8  10    6.76    2.21
  -1   8 -10    6.77    1.61
  -1   8 -10    5.16    1.75
   1   8  10    0.64    0.62
   1   8  10    5.06    1.66
  -1   8 -10    5.07    1.53
   1   8  11  178.36    8.04
  -1   8 -11  153.04    6.85
  -1   8 -11  174.01    7.47
   1   9 -11    4.86    1.23
  -1   9  11    6.32    1.41
   1   9 -11    6.16    1.30
  -1   9  11    3.93    1.17
   1   9 -11    8.03    1.54
  -1   9  10   15.28    2.68
   1   9 -10   12.21    2.29
  -1   9  10   15.76    2.21
   1   9 -10   15.92    2.31
   1   9 -10   17.23    2.41
   1   9 -10   13.90    2.37
   1   9  -9   19.19    3.08
  -1   9   9   19.40    2.56
   1   9  -9   20.13    2.90
   1   9  -9   18.13    2.65
   1   9  -9   18.03    2.77
   1   9  -8  186.38   13.86
   1   9  -8  181.41   12.11
  -1   9   8  206.24   17.54
  -1   9   8  188.22   12.68
   1   9  -8  207.91   10.31
  -1   9   8  221.06    9.66
   1   9  -8  177.63   10.06
   1   9  -8  196.66    9.85
   1   9  -7  132.53   10.59
   1   9  -7  122.81    9.09
  -1   9   7  143.50   13.68
  -1   9   7  130.29    9.33
  -1   9   7  138.21    6.72
   1   9  -7  105.87    7.11
   1   9  -7  121.38    6.94
   1   9  -6  556.91   22.51
   1   9  -6  606.27   19.12
  -1   9   6  587.95   16.67
  -1   9   6  579.70   20.38
   1   9  -6  503.93   20.45
  -1   9   6  642.54   28.80
   1   9  -5  214.36   11.40
   1   9  -5  198.28    8.68
  -1   9   5  205.34    9.16
  -1   9   5  250.19   15.65
   1   9  -5   75.32    8.51
   1   9  -5  191.43   10.30
  -1   9   5   41.72    8.19
   1   9  -4   59.21    4.84
  -1   9   4   63.35    3.78
   1   9  -4   63.74    3.91
   1   9  -4    9.31    2.85
  -1   9   4   -0.35    1.48
   1   9  -4   61.32    5.23
   1   9  -3  988.83   31.17
  -1   9   3 1045.72   29.24
   1   9  -2  377.40   14.95
  -1   9   2  358.36   14.30
  -1   9   2  384.49   13.72
  -1   9   1  619.63   23.90
   1   9  -1  643.69   25.72
  -1   9   0  243.55   10.21
   1   9   0  214.22   10.57
  -1   9  -1  752.41   14.87
   1   9   1  592.24   11.94
  -1   9  -1  741.33   13.30
  -1   9  -1  501.78    5.82
  -1   9  -1  558.06    6.02
   1   9   1  523.32    7.03
  -1   9  -2  126.71    4.45
   1   9   2  133.04    5.66
  -1   9  -2  132.12    5.91
   1   9   2   10.62    2.59
  -1   9  -2  108.54    4.25
   1   9   2    0.34    2.15
   1   9   2  121.25    5.01
   1   9   2  122.65    5.28
  -1   9  -3   68.75    4.33
   1   9   3   65.43    4.93
   1   9   3   79.97    4.76
  -1   9  -3   78.81    5.39
  -1   9  -3   62.04    4.30
  -1   9  -4  595.36   20.53
   1   9   4  646.21   22.68
  -1   9  -4  640.91   20.52
  -1   9  -4  592.18   20.89
  -1   9  -4  480.48   19.98
   1   9   4  768.61   30.20
   1   9   4  740.77   28.37
  -1   9  -5  117.96    7.87
  -1   9  -5  135.64    7.72
   1   9   5  132.60    9.57
   1   9   5  138.14    6.89
   1   9   5  147.71   12.19
  -1   9  -5  126.04    7.95
  -1   9  -6   33.10    4.23
   1   9   6   31.15    3.21
   1   9   6   25.89    4.70
  -1   9  -6   34.59    3.81
   1   9   6   40.63    6.52
   1   9   6   34.17    6.55
  -1   9  -6   27.54    3.72
  -1   9  -7  418.58   17.33
  -1   9  -7  411.11   21.27
   1   9   7  516.99   25.98
  -1   9  -7  418.25   20.17
   1   9   7  492.16   27.86
  -1   9  -7  490.23   19.83
   1   9   7  488.90   18.83
   1   9   7  501.52   24.55
  -1   9  -7  443.20   17.71
   1   9   8  202.10   16.81
   1   9   8  190.57    9.76
  -1   9  -8  207.26   10.80
  -1   9  -8  170.03    8.79
  -1   9  -9   26.64    3.00
  -1   9  -9   32.86    3.84
   1   9   9   22.88    2.98
   1   9   9   20.35    2.87
  -1   9  -9   26.59    2.86
   1   9  10   92.17    6.14
  -1   9 -10   91.31    5.75
  -1   9 -10   76.02    4.65
  -1   9 -10   86.83    5.32
   1   9  11    9.17    1.64
  -1   9 -11    9.42    1.42
   1  10 -11   36.36    3.03
   1  10 -10   10.54    2.11
  -1  10  10   10.27    2.23
   1  10 -10   10.82    1.89
   1  10 -10   10.37    2.18
   1  10 -10   12.58    2.01
   1  10  -9    8.76    1.98
  -1  10   9    7.15    1.75
   1  10  -9    8.12    1.93
   1  10  -9    6.65    1.96
  -1  10   8   17.97    5.69
   1  10  -8   19.34    3.73
  -1  10   8   19.54    2.53
   1  10  -8   24.38    3.15
   1  10  -8   18.46    2.92
   1  10  -8   19.49    2.73
   1  10  -7  119.66    9.52
  -1  10   7  153.61   14.58
   1  10  -7  146.35    8.69
  -1  10   7  142.29    7.14
   1  10  -6   75.97    7.29
   1  10  -6   72.31    9.23
  -1  10   6   85.68   10.33
   1  10  -6   65.83    6.49
  -1  10   6   97.96   10.17
   1  10  -6   78.51    5.64
  -1  10   6   69.21    6.09
   1  10  -6   66.83    5.22
   1  10  -5   65.27    6.22
   1  10  -5   74.79    6.41
   1  10  -5   76.47    8.02
  -1  10   5   82.20    9.48
  -1  10   5   70.32    5.18
   1  10  -5   74.22    5.08
   1  10  -5   71.32    4.95
   1  10  -4   36.34    3.92
  -1  10   4   34.77    2.97
   1  10  -4   35.43    3.14
   1  10  -3  134.61    6.56
   1  10  -3  153.06    8.88
   1  10  -2  176.67    9.86
  -1  10   2  185.91    9.00
  -1  10   1   35.31    2.98
  -1  10   1   42.58    3.96
   1  10  -1   38.27    4.06
  -1  10   0  692.73   24.43
   1  10   0  627.04   25.03
   1  10   1    3.37    1.19
  -1  10  -1    5.89    1.72
   1  10   1    4.93    1.61
  -1  10  -1    7.49    1.98
   1  10   2   25.32    3.62
   1  10   2  543.19   11.69
   1  10   2    2.97    3.06
  -1  10  -2  520.69   12.14
  -1  10  -3   87.64    5.01
   1  10   3   83.72    5.52
  -1  10  -3   75.65    4.86
  -1  10  -3   91.60    5.88
  -1  10  -3   90.88    6.35
  -1  10  -4   99.36    6.41
  -1  10  -4  107.15    6.49
   1  10   4  112.97    7.66
   1  10   4  130.15   12.71
   1  10   4  144.85   11.45
  -1  10  -5  379.05   18.08
  -1  10  -5  452.77   18.09
   1  10   5  449.73   20.40
  -1  10  -5  376.11   18.22
   1  10   5  551.22   26.44
   1  10   5  472.15   24.84
  -1  10  -6  564.12   26.46
  -1  10  -6  581.22   26.29
   1  10   6  784.78   34.32
   1  10   6  751.41   34.82
   1  10   6  659.43   24.32
  -1  10  -6  678.60   25.73
   1  10   7   77.61   10.19
   1  10   7   91.04   10.05
  -1  10  -7   82.69    7.21
   1  10   7   87.81    5.81
  -1  10  -7   75.93    5.09
  -1  10  -7   92.32    6.66
   1  10   8   94.66   11.42
   1  10   8  110.06    7.12
   1  10   8  118.00    6.94
  -1  10  -8  121.99    7.75
  -1  10  -8   98.61    6.63
  -1  10  -8   99.08    5.99
  -1  10  -9   37.21    3.47
  -1  10  -9   39.61    4.08
   1  10   9   27.14    3.26
  -1  10  -9   32.39    3.03
   1  10  10   18.40    2.78
  -1  10 -10   19.79    2.70
   1  10  10   16.29    2.07
  -1  10 -10   18.90    2.46
   1  10  11   84.26    4.47
  -1  10 -11   76.37    4.15
   1  11 -11   55.03    3.68
   1  11 -10   34.03    3.38
  -1  11  10   32.10    3.45
   1  11 -10   35.27    3.48
   1  11 -10   30.35    2.92
   1  11  -9   24.97    3.23
   1  11  -9   26.37    3.14
  -1  11   8    0.60    2.59
   1  11  -8   -0.29    1.27
   1  11  -8   -0.54    1.86
   1  11  -8    0.74    1.41
   1  11  -7  170.34   11.87
  -1  11   7  193.87   16.79
   1  11  -7  196.66   10.31
   1  11  -6   93.00   11.11
   1  11  -6  147.01   10.31
  -1  11   6  192.51   15.84
  -1  11   6  199.59   14.91
   1  11  -6  153.64    8.68
   1  11  -6  139.87    8.31
   1  11  -5   38.38    4.85
   1  11  -5   44.38    4.06
   1  11  -5   35.92    3.61
   1  11  -4   35.80    5.00
   1  11  -4   80.14    5.01
   1  11  -3  447.37   20.72
  -1  11   2   60.92    3.70
   1  11  -2   70.19    5.84
  -1  11   1  233.14   11.03
   1  11  -1  242.00   12.72
   1  11   0  593.53   22.76
  -1  11   0  626.51   21.88
   1  11   1  841.40   16.00
  -1  11  -1  953.69   16.84
   1  11   2    4.91    3.70
   1  11   2   34.54    4.48
   1  11   2  668.29   13.74
  -1  11  -2  668.38   14.64
  -1  11  -3  254.99   12.86
  -1  11  -3  420.89   14.07
   1  11   4  243.47   18.25
  -1  11  -4  259.17   12.19
  -1  11  -5  180.22   10.91
   1  11   5  210.22   15.76
  -1  11  -5  202.65   10.47
   1  11   6   78.26    9.75
   1  11   6   73.13    9.62
  -1  11  -6   68.18    6.39
  -1  11  -6   76.11    5.90
   1  11   6   84.35    5.67
   1  11   7  107.50   11.16
   1  11   7   96.92   11.54
  -1  11  -7   93.93    8.00
  -1  11  -7  116.20    7.58
  -1  11  -7  106.47    6.11
  -1  11  -7   93.69    6.45
   1  11   8  254.10   12.96
  -1  11  -8  268.88   12.89
  -1  11  -9   58.35    4.83
   1  11   9   41.33    3.96
   1  11  10   17.74    2.64
  -1  11 -10   17.18    2.38
   1  11  10   10.63    1.73
   1  11  11   21.25    1.89
  -1  11 -11   25.54    1.98
   1  12 -11   65.52    3.93
  -1  12  10   35.17    3.34
   1  12 -10   42.30    3.66
   1  12 -10   40.07    3.77
  -1  12  10   31.25    3.23
   1  12 -10   39.16    3.56
   1  12 -10   36.23    3.04
   1  12  -9   34.71    3.94
   1  12  -9   33.11    3.38
   1  12  -8  185.83   10.13
   1  12  -8  176.35    9.27
   1  12  -7  131.27   10.45
   1  12  -7  155.36    8.95
   1  12  -7  140.38    8.60
   1  12  -6  351.39   18.03
  -1  12   6  486.51   24.73
  -1  12   6  474.84   25.72
   1  12  -6  429.15   16.07
   1  12  -6  376.26   15.65
   1  12  -5  158.20   10.29
   1  12  -5  170.83    8.32
   1  12  -5  163.84    8.36
   1  12  -4   80.47    4.92
   1  12  -4   77.21    4.89
   1  12  -3   51.29    5.68
  -1  12   2  245.53   11.29
   1  12  -2  273.43   14.34
   1  12  -1  244.62   12.43
  -1  12   1  227.34   10.51
   1  12   0   39.90    6.26
  -1  12   0  245.98    8.50
   1  12   0   -0.28    1.01
   1  12   0  256.35    9.92
  -1  12   0  294.16   11.38
   1  12   0  215.79    5.86
  -1  12  -1  202.92    8.28
   1  12   1  177.80    7.89
  -1  12  -1  203.42    9.32
   1  12   1  166.14    5.52
  -1  12  -2   70.83    5.64
  -1  12  -2  101.39    6.16
   1  12   2    2.72    3.02
   1  12   2  104.13    5.83
   1  12   2    6.66    2.57
   1  12   2   88.87    4.50
  -1  12  -3  252.06   16.28
   1  12   3  179.37   19.67
  -1  12  -4  543.93   20.86
  -1  12  -4  498.06   19.73
   1  12   5  140.71   12.72
   1  12   5  138.37   14.00
  -1  12  -5  111.73    8.19
  -1  12  -5  119.23    7.47
  -1  12  -5  102.93    6.52
   1  12   6   22.81    5.75
   1  12   6   12.37    4.25
  -1  12  -6   16.07    3.36
  -1  12  -6   15.46    3.05
   1  12   6   21.30    2.92
  -1  12  -6   15.39    2.52
   1  12   7    9.18    3.82
  -1  12  -7   14.08    3.37
   1  12   7   13.92    4.19
  -1  12  -7   13.34    2.73
  -1  12  -7    9.46    1.85
  -1  12  -7   13.32    2.48
   1  12   8  201.14   10.79
  -1  12  -8  232.79   11.54
  -1  12  -8  205.69   10.78
   1  12   9   95.55    6.14
  -1  12  -9  115.56    6.94
  -1  12  -9   98.84    6.39
   1  12  10   40.29    3.54
  -1  12 -10   39.15    3.32
   1  13 -11  131.19    6.04
  -1  13  10   10.82    1.94
   1  13 -10   10.76    1.97
   1  13 -10   12.42    2.15
   1  13 -10   11.29    2.03
   1  13  -9   58.63    4.94
   1  13  -9   54.68    4.26
   1  13  -8    2.65    1.90
   1  13  -8    4.25    2.00
   1  13  -8    5.02    1.70
   1  13  -7   31.90    5.14
   1  13  -7   44.40    4.53
   1  13  -7   35.71    4.17
  -1  13   6   38.61    8.50
   1  13  -6   35.15    5.13
   1  13  -6   41.05    4.29
   1  13  -6   39.04    4.29
   1  13  -5  123.07   11.71
   1  13  -5  129.98    9.80
   1  13  -5  141.01    7.89
   1  13  -5  145.23    8.21
   1  13  -4   67.72    8.18
  -1  13   4    2.65    3.28
   1  13  -4  399.50   15.81
   1  13  -4  405.45   11.25
   1  13  -4  417.56   11.81
   1  13  -3  537.82   24.89
   1  13  -2  609.91   27.45
  -1  13   2  505.07   26.51
  -1  13   1  163.83    7.46
   1  13  -1  152.32   12.13
   1  13  -1  168.17    9.41
   1  13   0   55.32    5.03
  -1  13   0   52.68    4.30
   1  13   0   52.30    3.09
   1  13   1  198.24    8.78
   1  13   1  178.30    5.99
   1  13   2   44.32    5.83
  -1  13  -2  435.40   13.66
  -1  13  -2  116.87    8.24
   1  13   2    9.46    5.01
   1  13   2  397.46    9.83
  -1  13  -3  307.94   13.44
   1  13   3   98.36   14.69
  -1  13  -4   69.12    6.30
  -1  13  -4   80.31    5.86
  -1  13  -4   73.18    5.19
  -1  13  -5   28.02    4.28
   1  13   5   27.69    7.92
   1  13   5   46.11    7.65
  -1  13  -5   33.97    4.00
  -1  13  -5   35.07    3.59
  -1  13  -6  142.92   10.13
   1  13   6  165.03   14.85
  -1  13  -6  161.12    9.12
   1  13   6  165.52    8.54
  -1  13  -6  144.39    8.34
   1  13   7  174.76   14.54
  -1  13  -7  137.33   10.62
   1  13   7  152.10   14.40
   1  13   7  163.51    9.65
  -1  13  -7  162.40    8.06
  -1  13  -7  183.04    9.89
  -1  13  -7  143.98    8.77
  -1  13  -8  190.06   10.02
  -1  13  -8  163.04    9.33
   1  13   9   37.91    3.65
  -1  13  -9   43.84    3.88
   1  13  10   31.50    3.01
   1  14 -11   22.51    1.85
   1  14 -10  179.32    8.18
   1  14 -10  187.90    8.55
   1  14  -9   83.11    5.87
   1  14  -9   78.75    5.13
   1  14  -8   -0.34    1.59
   1  14  -8   -0.28    1.19
   1  14  -8    1.41    1.57
   1  14  -7  365.29   19.73
   1  14  -7  406.68   17.01
   1  14  -7  357.79   16.65
  -1  14   6   59.52   10.32
   1  14  -6   53.10    6.72
   1  14  -6   69.51    5.64
   1  14  -6   63.04    5.63
   1  14  -5  104.16   13.63
  -1  14   5   79.89   14.24
   1  14  -5  373.45   13.71
   1  14  -5  378.79   14.29
   1  14  -4  145.63   12.00
   1  14  -4  162.21   10.47
   1  14  -4  154.84    7.18
   1  14  -4  152.88    7.48
   1  14  -3   24.35    4.47
   1  14  -3   19.80    6.17
   1  14  -3   20.57    2.92
   1  14  -2  260.06   16.28
  -1  14   2  239.24   16.34
   1  14  -2  237.73   11.89
  -1  14   1   90.63    5.65
   1  14  -1  101.77    7.50
  -1  14   0   18.71    2.95
   1  14   0   17.51    3.28
   1  14   0   16.70    2.01
   1  14   1   18.92    3.17
  -1  14  -1   24.22    3.43
   1  14   1   22.42    2.50
   1  14   2   27.19    5.21
   1  14   2   17.50    7.20
  -1  14  -2  149.91    8.65
   1  14   2  122.63    5.86
  -1  14  -3  124.23    8.59
   1  14   3  121.37    6.95
  -1  14  -3  114.00    6.76
  -1  14  -4  179.95   11.37
   1  14   4  186.10   17.98
  -1  14  -4  192.92   10.25
   1  14   4  179.27    9.82
  -1  14  -4  192.54    9.76
   1  14   5  258.71   20.06
  -1  14  -5  215.44   13.32
   1  14   5  230.07   17.71
   1  14   5  224.69   11.83
  -1  14  -5  252.19   12.40
  -1  14  -5  232.61   11.57
   1  14   6   15.62    4.81
  -1  14  -6    9.54    2.93
   1  14   6    6.87    3.89
  -1  14  -6   12.31    2.83
   1  14   6    7.30    2.48
  -1  14  -6   10.90    2.38
   1  14   6   11.49    2.41
  -1  14  -7    8.32    2.42
   1  14   7    8.83    2.55
  -1  14  -7    8.37    1.73
  -1  14  -7    8.83    2.13
  -1  14  -8  121.42    7.45
  -1  14  -8  109.81    7.07
  -1  14  -9   63.90    4.61
  -1  14  -9   58.40    4.40
   1  14  10   25.76    2.51
  -1  14 -10   31.84    2.62
   1  15 -10   35.47    2.95
  -1  15   9   36.09    3.62
   1  15  -9   43.58    3.97
   1  15  -9   46.59    3.57
   1  15  -9   43.55    4.03
   1  15  -8   52.43    4.76
   1  15  -8   44.86    4.01
   1  15  -8   47.05    4.63
   1  15  -7   23.59    4.62
   1  15  -7   28.84    3.76
   1  15  -7   29.32    3.84
   1  15  -6  170.87   12.62
   1  15  -6  199.78   10.47
   1  15  -6  181.86   10.54
  -1  15   5   43.96   11.96
   1  15  -5   40.36    4.28
   1  15  -5   36.31    4.30
   1  15  -4   60.36    9.98
  -1  15   4    2.48    3.39
   1  15  -4  135.75   11.15
   1  15  -4  175.52   11.50
   1  15  -4  171.96    7.92
   1  15  -4  176.57    8.35
   1  15  -3  352.61   18.60
   1  15  -3  316.23   14.27
   1  15  -2  414.04   16.54
   1  15  -2    2.59    4.58
  -1  15   2  201.52   16.11
   1  15  -2  178.21   14.26
   1  15  -2  359.63   10.87
   1  15  -1   10.52    2.88
  -1  15   1    9.78    2.22
  -1  15   0   76.49    5.84
   1  15   0   72.45    6.39
   1  15   1   23.95    3.65
   1  15   1   -1.14    4.71
  -1  15  -1   30.05    3.99
   1  15   1   -2.81    4.06
   1  15   1   23.56    2.54
  -1  15  -2   42.37    5.04
   1  15   2   39.20    3.42
  -1  15  -3   57.50    5.88
   1  15   3   52.73    4.45
  -1  15  -3   50.77    4.42
  -1  15  -4   50.11    5.76
  -1  15  -4   54.79    5.01
   1  15   4   47.04    4.51
  -1  15  -4   46.94    4.40
   1  15   5  259.94   18.52
   1  15   5  252.22   20.19
   1  15   5  216.01   11.65
  -1  15  -5  228.00   12.00
  -1  15  -5  213.43   11.33
   1  15   6   41.41    7.31
  -1  15  -6   31.28    4.94
   1  15   6   38.22    7.07
  -1  15  -6   54.54   11.16
  -1  15  -6   38.34    4.28
   1  15   6   30.43    3.97
   1  15   6   32.87    3.73
  -1  15  -6   32.93    3.86
   1  15   7   11.36    2.71
  -1  15  -7    9.63    2.45
  -1  15  -7    7.83    2.22
   1  15   8   12.03    2.36
  -1  15  -8   12.78    2.50
  -1  15  -8   11.97    2.39
  -1  15  -9   74.71    4.61
  -1  15  -9   81.91    5.17
  -1  15  -9   75.36    5.01
   1  15  10   46.96    3.17
  -1  15 -10   66.60    3.60
   1  16 -10   57.74    3.62
   1  16  -9   24.68    2.89
  -1  16   9   21.73    2.75
   1  16  -9   24.91    2.90
   1  16  -9   25.70    2.49
   1  16  -9   25.46    2.96
   1  16  -8  117.32    7.26
  -1  16   8  112.55    7.08
   1  16  -8  113.61    6.66
   1  16  -8  115.96    7.53
   1  16  -7   60.07    5.18
   1  16  -7   52.06    5.11
  -1  16   6  169.60   16.41
   1  16  -6  130.70   11.32
   1  16  -6  172.14    9.44
   1  16  -6  165.98    9.86
  -1  16   5  103.97   16.64
   1  16  -5  124.14   14.41
   1  16  -5  190.53   10.20
   1  16  -5  200.73   10.90
   1  16  -4   12.47    3.61
  -1  16   4    8.66    4.82
   1  16  -4   12.27    2.63
   1  16  -4   17.52    3.02
   1  16  -3    9.41    3.35
   1  16  -3    6.62    2.04
   1  16  -2  154.94   10.79
   1  16  -2   22.94    7.20
  -1  16   2   19.16    6.85
   1  16  -2  140.95    7.34
  -1  16   1  220.06    9.92
   1  16  -1  244.27   12.71
  -1  16   0    8.78    2.40
   1  16   0    7.05    3.73
   1  16   0    8.47    2.74
  -1  16  -1  175.81    9.94
   1  16   1    8.73    5.96
   1  16   1   16.66    8.11
   1  16   1  157.39    6.59
  -1  16  -2  243.19   13.44
   1  16   2  205.93    9.69
  -1  16  -3  162.53   11.16
   1  16   3  157.90   18.54
   1  16   3  155.08    8.73
  -1  16  -3  177.79    9.32
  -1  16  -4   50.78    6.10
   1  16   4   49.51    4.69
  -1  16  -4   56.07    5.18
  -1  16  -4   59.97    5.10
   1  16   5  127.33   14.77
   1  16   5  112.18   12.24
   1  16   5  108.76    7.41
  -1  16  -5  124.81    8.08
  -1  16  -5  122.85    7.75
   1  16   6   84.57   10.61
  -1  16  -6   56.82    6.95
   1  16   6   70.80    9.69
  -1  16  -6   91.49    6.59
   1  16   6   85.44    6.40
  -1  16  -6   82.17    6.20
   1  16   6   83.70    5.80
   1  16   7   39.64    4.22
  -1  16  -7   41.48    4.30
  -1  16  -7   40.85    4.17
  -1  16  -8   90.39    5.92
   1  16   8   75.66    5.42
  -1  16  -8   85.81    5.78
  -1  16  -9   51.63    3.54
  -1  16  -9   53.31    3.93
  -1  16  -9   57.10    4.01
  -1  16 -10   28.52    2.04
   1  17 -10   22.85    2.01
   1  17 -10   29.27    2.33
   1  17  -9   69.02    4.57
  -1  17   9   59.16    4.32
   1  17  -9   71.94    4.85
   1  17  -8  131.66    7.01
  -1  17   8  110.89    7.13
   1  17  -8  136.53    7.62
   1  17  -8  137.80    8.03
   1  17  -7    5.64    1.99
  -1  17   7    6.33    2.02
   1  17  -7    5.72    2.01
   1  17  -6  124.58   11.01
  -1  17   6  149.38   15.06
  -1  17   6  131.30   15.03
   1  17  -6  154.14    8.85
   1  17  -6  149.20    9.26
  -1  17   5  186.04   20.80
   1  17  -5  120.69   15.67
   1  17  -5  276.19   17.08
   1  17  -5  306.63   13.53
   1  17  -5  305.37   14.21
   1  17  -4   10.18    3.40
   1  17  -4    9.72    2.41
   1  17  -4   10.83    2.67
   1  17  -3   75.09    8.51
   1  17  -3   89.03    6.46
   1  17  -2   15.06    3.97
   1  17  -2   16.30    2.82
   1  17  -1   36.98    7.84
   1  17  -1  262.11   13.86
  -1  17   0  324.03   13.69
   1  17   0  336.51   15.13
  -1  17  -1   87.01    7.55
   1  17   1   77.44   12.73
   1  17   1   73.60    4.82
  -1  17  -2  108.12    8.90
   1  17   2   89.66    5.90
  -1  17  -3   16.08    3.63
  -1  17  -3   13.70    2.93
   1  17   3   15.46    2.69
  -1  17  -3   14.06    2.55
  -1  17  -4   49.09    6.24
   1  17   4   56.09    8.90
   1  17   4   70.18   13.42
  -1  17  -4   66.40    5.79
   1  17   4   50.54    4.81
  -1  17  -4   63.89    5.39
   1  17   5  401.09   25.03
   1  17   5  371.06   22.71
   1  17   5  338.50   14.80
  -1  17  -5  380.71   15.78
  -1  17  -5  392.28   15.61
  -1  17  -6    8.22    2.33
   1  17   6    8.45    2.33
   1  17   6    7.60    2.02
  -1  17  -6    8.36    2.26
  -1  17  -7   55.26    4.70
   1  17   7   41.09    4.22
  -1  17  -7   47.35    4.38
  -1  17  -8   24.84    2.86
  -1  17  -8   25.92    2.90
  -1  17  -9   16.19    1.79
  -1  17  -9   17.62    2.05
   1  18  -9   62.24    4.25
   1  18  -8   45.12    3.52
   1  18  -8   45.68    3.90
  -1  18   8   34.61    3.55
   1  18  -8   46.99    4.17
  -1  18   7  141.37    8.10
   1  18  -7  147.86    8.40
   1  18  -7  148.94    8.88
   1  18  -6   61.79    5.23
  -1  18   6   54.05    4.83
   1  18  -6   63.59    5.70
   1  18  -5    3.94    2.41
  -1  18   5    5.61    3.59
   1  18  -5    5.12    2.08
  -1  18   5    0.86    1.31
   1  18  -5    8.27    2.51
   1  18  -4  137.64   11.78
   1  18  -4  135.70   15.13
  -1  18   4  115.89    7.07
   1  18  -4  132.21    8.15
   1  18  -4  151.70    9.05
   1  18  -3   24.60    5.11
   1  18  -3   24.28    3.39
   1  18  -3   23.19    3.51
   1  18  -2   69.42   12.78
  -1  18   2   -0.36    0.91
   1  18  -2  223.97   13.61
   1  18  -2  221.95    9.23
   1  18  -1   42.06    6.14
   1  18  -1   46.84   10.64
  -1  18   0  211.84   12.03
  -1  18   0  287.82   20.88
   1  18   0  108.72   14.23
   1  18   0  203.40   12.60
   1  18   0   38.26   10.06
   1  18   1  157.40   17.91
  -1  18  -1  149.39   10.67
   1  18   1  159.45    8.28
  -1  18  -2   40.82    5.73
   1  18   2   38.82    3.74
  -1  18  -3   72.62    7.73
   1  18   3   64.91    5.19
  -1  18  -3   73.39    6.12
  -1  18  -3   82.13    6.08
   1  18   4   33.92   11.19
   1  18   4   43.22    7.76
  -1  18  -4   38.79    5.69
   1  18   4   34.84    3.98
  -1  18  -4   44.29    4.65
  -1  18  -4   40.69    4.34
  -1  18  -5  101.00    7.24
   1  18   5  100.42    6.83
  -1  18  -5  104.58    7.21
  -1  18  -6  195.91   10.25
   1  18   6  166.70    9.56
  -1  18  -6  189.31   10.13
   1  18   6  187.56    9.37
   1  18   7  121.58    7.42
  -1  18  -7  146.35    8.01
  -1  18  -7  138.49    7.86
  -1  18  -8   55.56    4.05
  -1  18  -8   54.38    4.00
  -1  18  -9   22.74    1.89
   1  18   9   23.19    2.12
   1  19  -9   10.43    1.57
  -1  19   8   11.20    1.99
   1  19  -8   12.88    2.01
   1  19  -8   12.09    1.73
   1  19  -8   16.30    2.37
  -1  19   7   43.49    4.00
   1  19  -7   57.22    4.56
   1  19  -7   57.60    4.88
   1  19  -6    4.20    1.75
  -1  19   6    3.99    1.66
   1  19  -6    4.67    2.05
   1  19  -5   69.66    5.53
   1  19  -5   65.06    5.86
   1  19  -4   22.66    4.94
   1  19  -4   18.64    3.04
  -1  19   4   14.56    2.39
   1  19  -4   22.73    3.51
   1  19  -3  127.95   11.54
   1  19  -3  117.20   15.11
   1  19  -3  127.06    7.78
   1  19  -3  138.47    8.36
   1  19  -2  449.54   22.18
   1  19  -2  453.11   16.92
   1  19  -1   82.92   12.88
   1  19  -1  103.04   14.96
   1  19   0   50.29   10.92
  -1  19   0   41.94    9.63
  -1  19  -1  107.61    9.49
  -1  19  -1  138.77   15.91
   1  19   1   97.29   12.13
   1  19   1  143.31   19.61
   1  19   1  121.32    7.39
  -1  19  -2   55.30    6.92
  -1  19  -2   53.81   11.53
   1  19   2   46.29    4.04
  -1  19  -3  122.93   10.37
  -1  19  -3  122.94   16.45
  -1  19  -3  121.27    8.10
   1  19   3  109.65    6.98
  -1  19  -4  177.82   12.90
   1  19   4  184.38   15.91
   1  19   4  229.82   20.29
  -1  19  -4  201.19   10.69
   1  19   4  175.09    9.63
  -1  19  -4  216.82   10.75
   1  19   5   42.83    4.27
  -1  19  -5   54.45    4.98
  -1  19  -5   48.25    4.60
  -1  19  -6    7.22    2.13
   1  19   6    6.55    1.97
   1  19   6    7.17    1.78
  -1  19  -6    8.97    2.13
   1  19   7   25.14    2.95
  -1  19  -7   31.76    3.30
  -1  19  -7   34.62    3.41
  -1  19  -8   32.35    2.82
   1  20  -9   67.83    3.63
   1  20  -8    1.97    1.22
   1  20  -7  109.24    6.29
   1  20  -7  113.96    6.79
   1  20  -6   53.54    4.48
   1  20  -6   54.92    4.91
   1  20  -5  121.53    7.40
   1  20  -5  134.39    8.32
   1  20  -4   18.23    3.01
   1  20  -4   28.55    3.85
   1  20  -3   12.01    3.94
  -1  20   3  119.92   16.05
   1  20  -3  129.82   15.57
   1  20  -3   13.77    2.80
   1  20  -3   16.35    3.05
   1  20  -2  111.22   15.05
   1  20  -2   41.12    6.49
  -1  20   2    6.08    8.57
   1  20  -2   85.05   17.73
   1  20  -1   89.53   13.66
   1  20  -1   99.68    9.31
   1  20   0  178.30   19.12
   1  20   0   89.19   13.14
  -1  20  -1   29.40    4.97
   1  20   1   19.80    2.86
  -1  20  -2   31.96    5.36
  -1  20  -2    9.36    6.79
   1  20   3  341.54   25.16
  -1  20  -3  370.50   18.79
  -1  20  -3  384.35   14.99
   1  20   3  319.63   12.66
  -1  20  -4   32.68    3.87
   1  20   4   26.86    3.32
  -1  20  -4   37.82    3.99
  -1  20  -5  158.78    8.93
  -1  20  -5  181.07    9.22
  -1  20  -6  257.55   11.65
   1  20   6  246.16   10.66
  -1  20  -6  262.03   11.65
   1  20   7   32.09    3.09
  -1  20  -7   37.49    3.37
  -1  20  -7   43.34    3.46
  -1  20  -8  152.74    6.70
   1  21  -8   15.87    1.88
   1  21  -8   21.80    2.12
   1  21  -7   29.80    2.86
   1  21  -7   35.32    3.31
   1  21  -6   20.64    2.66
  -1  21   6   15.34    2.23
   1  21  -5   34.52    3.67
   1  21  -5   36.46    4.11
   1  21  -4  106.45    7.10
   1  21  -4  131.19    8.11
   1  21  -3   56.95    4.95
   1  21  -3   53.54    5.09
   1  21  -2   84.53   14.35
   1  21  -2   72.19   16.41
  -1  21   2   60.78   14.08
   1  21  -1  116.51   15.66
   1  21  -1  103.44   18.63
   1  21   0   61.51   12.23
   1  21   0   77.24    5.73
  -1  21  -1   26.20    7.85
   1  21   1   51.03    4.56
   1  21   3   88.94    5.66
  -1  21  -4   34.62    3.94
   1  21   4   28.06    3.13
  -1  21  -5   52.59    4.48
   1  21   5   37.96    3.65
   1  21   5   53.07    4.25
  -1  21  -5   52.98    4.33
  -1  21  -6   34.40    3.32
   1  21   6   24.93    2.75
   1  21   6   32.28    2.79
  -1  21  -6   31.63    3.05
  -1  21  -7  113.64    6.11
  -1  21  -7  125.22    5.97
  -1  21  -8   41.26    2.51
   1  22  -8   14.79    1.50
   1  22  -7   38.37    3.05
   1  22  -7   35.41    2.74
   1  22  -6   12.00    1.99
   1  22  -6   15.20    2.28
   1  22  -5  281.17   13.11
   1  22  -5  338.35   14.28
   1  22  -4   48.23    4.35
   1  22  -4   53.62    4.73
   1  22  -3   42.49    4.14
   1  22  -2    4.99    1.89
   1  22   0  153.30    8.82
   1  22   1   46.41    4.22
  -1  22  -5   61.12    4.51
   1  22   5   61.12    4.24
  -1  22  -6   29.18    2.82
   1  22   6   25.05    2.19
   1  23  -7   27.57    2.24
   1  23  -7   28.77    2.13
   1  23  -7   32.40    2.26
   1  23  -6  142.30    7.12
   1  23  -6  164.72    7.44
   1  23  -5   94.43    5.84
   1  23  -5  118.60    6.40
   1  23  -4  106.12    6.51
   1  23  -4  122.64    6.89
   1  23  -3  287.85   13.00
   1  23  -2  186.01    9.65
   1  23  -1  125.77    7.78
   1  23   0  117.86    7.25
   1  23   1   46.38    4.00
   1  23   5   12.00    1.82
   1  24  -6    3.46    1.04
   1  24  -5  124.92    6.33
  -1  24   5  121.75    5.84
   1  24  -5  138.54    6.86
   1  24  -4  140.37    7.23
   1  24  -3    3.40    1.31
   1  24  -2   18.24    2.60
   1  24  -2   28.56    3.30
   1  24  -1   38.46    3.71
   1  24  -1   55.74    4.50
   1  24   0   34.09    3.44
  -1  24   0   33.28    3.32
   1  24   5   57.07    3.42
   1  25  -6   65.47    3.39
   1  25  -5   41.29    3.03
   1  25  -4    2.54    1.24
   1  25  -3    0.67    0.90
   1  25  -3    1.18    1.19
   1  25  -2   47.69    3.81
   1  25  -2   59.70    4.41
   1  25  -1   65.90    4.73
   1  25  -1   88.51    5.41
  -1  25   0  201.11    9.18
   1  25   0  206.17    9.43
  -1  25  -1  167.71    8.30
   1  25   4    8.08    1.48
   1  26  -5    7.93    1.14
   1  26  -4   14.80    1.79
  -1  26   4   11.10    1.37
   1  26  -3   28.21    2.69
   1  26  -2   36.47    3.15
   1  26  -1   12.70    1.82
   1  26  -1   20.92    2.31
  -1  26   0    3.60    1.31
   1  26   0    0.85    0.72
   1  26   0    2.88    0.95
  -1  26  -1   19.48    2.40
  -1  26  -1   21.18    2.26
  -1  26  -2   19.99    2.30
  -1  26  -2   20.86    2.29
  -1  26  -3   19.80    2.14
   1  26   4   48.50    2.91
  -1  26  -4   63.74    3.45
   1  27  -4   18.36    1.59
   1  27  -3   11.86    1.50
   1  27  -2    9.63    1.43
   1  27  -1  347.79   12.94
  -1  27  -2   44.08    2.71
   1  27   3   29.79    2.14
  -1  27  -3   31.26    2.10
  -2 -28   1   12.57    1.38
   2 -28  -1   14.11    1.40
  -2 -28   1   12.47    1.27
  -2 -28   0   11.31    1.34
  -2 -28   0   12.69    1.31
   2 -28   0   11.32    1.35
   2 -28   1   12.55    1.31
  -2 -28  -1   10.93    1.18
  -2 -27   4   12.37    1.32
  -2 -27   3   46.78    2.89
   2 -27  -3   38.03    2.65
  -2 -27   2   12.84    1.51
  -2 -27   2   12.11    1.51
   2 -27  -2   11.52    1.59
  -2 -27   1  135.52    6.73
  -2 -27   1  140.51    6.36
   2 -27  -1  146.21    6.67
  -2 -27   0  116.16    6.19
   2 -27   0  128.03    6.31
   2 -27   1  192.93    8.91
  -2 -27  -1  174.15    7.80
   2 -27   1  179.12    8.07
   2 -27   2   21.41    2.36
  -2 -27  -2   21.28    1.89
   2 -27   2   21.97    2.02
   2 -27   3   94.37    4.63
  -2 -27  -3   81.64    4.12
  -2 -26   5   11.07    1.38
   2 -26  -4   55.47    3.56
  -2 -26   4   50.74    3.45
  -2 -26   3   14.06    1.97
   2 -26  -3   12.34    1.73
   2 -26  -3   13.20    1.83
  -2 -26   3   10.46    1.49
  -2 -26   2  332.34   13.53
   2 -26  -2  335.24   13.72
   2 -26  -2  316.01   13.31
  -2 -26   2  312.14   13.28
  -2 -26   1  385.78   15.77
  -2 -26   1  386.34   16.12
   2 -26  -1  415.57   16.65
  -2 -26   0   78.89    4.42
   2 -26   0   97.91    5.72
   2 -26   1   40.01    4.03
   2 -26   1   37.56    3.40
  -2 -26  -1   37.87    3.21
  -2 -26  -2   68.34    4.57
   2 -26   2   78.75    5.37
  -2 -26  -2   63.40    4.15
   2 -26   2   73.72    4.55
   2 -26   3   45.73    3.66
  -2 -26  -3   40.07    3.06
   2 -26   3   38.44    2.83
  -2 -26  -3   36.76    2.69
  -2 -26  -4   98.27    4.88
   2 -26   4  115.03    5.49
   2 -25  -6  104.27    4.93
  -2 -25   5   77.20    4.56
  -2 -25   4   22.57    2.56
   2 -25  -4   18.96    2.37
   2 -25  -4   15.87    1.92
  -2 -25   4   22.26    2.50
  -2 -25   3   61.31    4.49
   2 -25  -3   64.13    4.55
  -2 -25   3   72.27    4.82
   2 -25  -3   64.00    4.45
  -2 -25   2    3.94    1.56
   2 -25  -2    2.40    1.46
   2 -25  -2    2.55    1.37
  -2 -25   2    2.98    1.46
  -2 -25   1   49.41    3.93
   2 -25  -1   45.40    4.10
  -2 -25   1   38.92    3.53
   2 -25  -1   43.22    3.59
  -2 -25   0  154.19    7.99
   2 -25   0  171.20    9.20
   2 -25   1   88.46    6.61
  -2 -25  -1   77.32    5.19
   2 -25   1   74.57    5.48
   2 -25   2    9.17    2.38
  -2 -25  -2    8.90    2.01
  -2 -25  -2   10.97    1.91
   2 -25   2   10.18    2.01
  -2 -25  -3   53.89    4.14
   2 -25   3   64.63    5.02
  -2 -25  -3   53.82    3.77
   2 -25   3   56.28    3.97
   2 -25   4   17.14    2.39
  -2 -25  -4   15.78    1.59
  -2 -25  -4   17.32    2.09
   2 -25   4   14.44    1.66
  -2 -25  -4   15.63    1.68
  -2 -25  -5   82.07    4.07
   2 -25   5   81.02    4.45
   2 -24  -7   48.00    2.73
   2 -24  -6   22.61    2.34
   2 -24  -5  236.85   10.97
  -2 -24   5  245.23   11.28
  -2 -24   4  163.49    8.79
   2 -24  -4  171.04    8.80
  -2 -24   4  190.67    9.38
   2 -24  -4  174.91    8.59
   2 -24  -4  174.43    9.06
  -2 -24   3   17.21    2.69
   2 -24  -3   13.91    2.29
  -2 -24   3   22.65    2.95
   2 -24  -3   18.91    2.70
   2 -24  -3   15.09    2.48
  -2 -24   3   16.78    2.58
   2 -24  -2   97.96    6.18
  -2 -24   2   96.93    6.73
   2 -24  -2   95.57    6.56
  -2 -24   2   95.80    6.43
   2 -24  -2   99.63    6.39
  -2 -24   1   22.42    2.79
   2 -24  -1   16.81    2.58
   2 -24  -1   22.69    3.24
  -2 -24   1   17.96    2.69
  -2 -24   0   -0.48    1.29
  -2 -24   0   -0.24    1.07
   2 -24   0   -0.11    0.96
   2 -24   0    1.32    1.52
   2 -24   1   27.75    4.10
  -2 -24  -1   32.26    3.46
   2 -24   2  208.78   11.51
  -2 -24  -2  184.86   10.15
  -2 -24  -2  191.52    9.62
   2 -24   2  193.02   10.02
   2 -24   3    8.39    2.46
  -2 -24  -3    9.55    2.09
  -2 -24  -3    9.28    1.89
   2 -24   3   10.05    2.07
   2 -24   4    7.09    2.00
  -2 -24  -4    4.24    1.49
  -2 -24  -4    8.39    1.47
  -2 -24  -4    6.45    1.42
   2 -24   4    5.24    1.38
  -2 -24  -5   15.09    1.66
   2 -24   5   19.28    2.44
  -2 -24  -5   17.11    2.01
  -2 -24  -5   12.05    1.33
  -2 -23   7   21.98    2.11
   2 -23  -7   23.90    2.21
   2 -23  -6  297.44   12.85
   2 -23  -6  321.26   13.13
   2 -23  -5   60.50    4.65
  -2 -23   5   54.29    4.35
   2 -23  -5   65.87    4.89
   2 -23  -5   53.78    3.90
  -2 -23   5   69.73    4.91
   2 -23  -4    8.55    1.99
  -2 -23   4    8.59    2.06
  -2 -23   4    8.83    2.31
  -2 -23   4    9.49    2.23
   2 -23  -4    5.60    1.83
   2 -23  -3   95.44    6.47
  -2 -23   3   89.59    6.71
  -2 -23   3  119.54    6.60
  -2 -23   3   99.12    6.72
   2 -23  -3   98.56    6.65
   2 -23  -3   93.24    6.50
  -2 -23   2  108.82    7.68
   2 -23  -2  108.37    7.10
   2 -23  -2  117.94    8.70
  -2 -23   2  134.73    7.01
  -2 -23   2  118.75    7.52
   2 -23  -2  108.82    7.19
   2 -23  -2  119.61    7.72
   2 -23  -1   59.19    5.02
  -2 -23   1   75.38    6.21
  -2 -23   1   80.73    5.09
   2 -23  -1   69.56    5.82
  -2 -23   1   66.77    5.37
   2 -23  -1   68.41    5.31
  -2 -23   0  209.11    9.21
   2 -23   0  172.22    9.24
   2 -23   0  194.74   10.70
  -2 -23   0  171.18    9.40
  -2 -23  -1  132.36    6.85
  -2 -23  -1   95.95    6.18
   2 -23   2  136.80    8.85
  -2 -23  -2  137.48    8.65
   2 -23   2  143.88    9.71
   2 -23   2  140.01    8.39
  -2 -23  -2  126.96    7.77
   2 -23   3  139.71    8.51
  -2 -23  -3  139.96    8.40
   2 -23   3  145.06    9.46
   2 -23   3  131.70    7.82
  -2 -23  -3  132.59    7.58
  -2 -23  -4   38.62    3.77
   2 -23   4   37.90    3.82
   2 -23   4   39.86    4.48
   2 -23   4   33.44    3.22
  -2 -23  -4   30.06    2.99
   2 -23   5   79.69    5.72
  -2 -23  -5   79.57    5.05
  -2 -23  -5   74.46    4.50
  -2 -23  -5   77.08    4.28
   2 -23   6    3.48    1.23
  -2 -23  -6    1.41    0.74
  -2 -23  -6    1.97    0.89
   2 -22  -8   21.65    1.74
   2 -22  -7   36.21    3.07
  -2 -22   7   32.08    2.87
   2 -22  -6   24.68    2.97
  -2 -22   6   28.24    2.92
   2 -22  -6   19.92    2.70
  -2 -22   5  104.67    6.74
  -2 -22   5   97.55    6.78
   2 -22  -5  112.73    7.14
   2 -22  -5  119.18    7.31
   2 -22  -5  109.64    6.39
   2 -22  -4   75.74    5.89
  -2 -22   4   73.42    5.62
  -2 -22   4   73.07    5.99
   2 -22  -4   78.97    5.73
  -2 -22   3  113.32    7.97
   2 -22  -3  111.54    7.47
  -2 -22   3  116.43    7.32
  -2 -22   3  137.29    6.96
   2 -22  -3  111.96    7.49
   2 -22  -3  118.61    7.69
  -2 -22   3  110.35    7.54
  -2 -22   2   11.48    2.74
   2 -22  -2    7.22    2.04
  -2 -22   2   11.48    2.23
   2 -22  -2   12.96    3.47
   2 -22  -2   12.23    2.76
  -2 -22   2   10.66    2.59
   2 -22  -2   11.63    2.52
  -2 -22   1   45.21    5.02
   2 -22  -1   44.76    4.42
  -2 -22   1   43.61    4.06
  -2 -22   1   50.85    3.93
   2 -22  -1   43.87    4.78
  -2 -22   1   41.34    4.37
   2 -22  -1   43.04    4.35
  -2 -22   0  106.04    7.83
  -2 -22   0  101.92    6.24
  -2 -22   0  111.23    6.11
  -2 -22   0   91.69    6.53
   2 -22   0  114.84    7.91
   2 -22   0   98.66    6.57
  -2 -22  -1  174.68    8.77
   2 -22   1  200.87   11.54
   2 -22   1  168.60    9.03
  -2 -22  -1  177.04    9.37
   2 -22   2   62.98    6.02
   2 -22   2   70.34    7.00
  -2 -22  -2   59.93    5.23
   2 -22   2   68.85    5.82
   2 -22   3   18.23    3.74
   2 -22   3   15.92    3.17
  -2 -22  -3   18.58    3.14
  -2 -22  -3   20.69    2.94
   2 -22   3   16.69    2.86
   2 -22   4   85.76    7.02
  -2 -22  -4   76.06    5.86
   2 -22   4   80.64    6.09
   2 -22   4   77.87    5.45
  -2 -22  -4   75.19    5.24
   2 -22   5   75.85    5.25
   2 -22   5   78.70    6.16
  -2 -22  -5   71.13    5.18
  -2 -22  -5   74.34    4.82
  -2 -22  -5   64.81    4.33
  -2 -22  -6  141.86    7.21
   2 -22   6  154.92    8.20
   2 -22   7    3.47    1.01
  -2 -21   8   72.33    4.10
   2 -21  -8   82.53    4.42
   2 -21  -7  126.29    6.92
  -2 -21   7  116.62    6.38
   2 -21  -7  125.44    6.75
  -2 -21   6   45.39    4.30
  -2 -21   6   38.38    3.86
   2 -21  -6   46.17    3.70
   2 -21  -6   51.25    4.53
  -2 -21   6   53.16    4.24
   2 -21  -6   48.37    4.36
   2 -21  -5   35.38    3.32
  -2 -21   5   27.42    3.41
  -2 -21   5   34.03    4.02
   2 -21  -5   40.70    4.31
  -2 -21   5   34.63    4.02
  -2 -21   5   46.34    3.90
   2 -21  -5   35.87    3.61
   2 -21  -5   39.09    4.16
  -2 -21   4   10.69    2.61
  -2 -21   4   11.24    2.29
   2 -21  -4   14.89    2.84
  -2 -21   4   11.60    2.60
  -2 -21   4   15.92    2.41
   2 -21  -4   13.06    2.57
  -2 -21   3   30.18    3.63
   2 -21  -3   35.91    4.16
   2 -21  -3   38.70    5.25
  -2 -21   3   32.59    4.37
  -2 -21   3   35.53    4.17
  -2 -21   3   43.09    3.54
   2 -21  -3   38.53    4.23
   2 -21  -3   38.13    4.27
  -2 -21   2   24.71    3.38
  -2 -21   2   23.03    3.79
   2 -21  -2   28.19    4.47
  -2 -21   2   20.92    2.87
   2 -21  -2   22.40    3.46
   2 -21  -2   22.10    3.31
   2 -21  -2   25.33    3.72
  -2 -21   2   28.82    3.68
  -2 -21   1   13.26    3.03
  -2 -21   1   14.54    2.62
  -2 -21   1   20.63    2.50
  -2 -21   1   17.17    2.99
   2 -21  -1   16.82    2.86
   2 -21  -1   15.08    3.20
   2 -21   0   27.30    4.26
  -2 -21   0   32.75    4.39
  -2 -21   0   26.36    3.24
  -2 -21   0   34.36    3.07
   2 -21   0   30.00    3.61
   2 -21   0   29.71    4.19
  -2 -21   0   29.64    3.66
   2 -21   1   24.88    4.13
  -2 -21  -1   19.17    2.63
  -2 -21  -1   25.05    2.62
   2 -21   1   21.73    2.88
  -2 -21  -1   20.86    2.95
   2 -21   2   28.58    4.17
  -2 -21  -2   32.93    2.99
   2 -21   2   39.21    5.29
   2 -21   2   36.78    4.19
   2 -21   3  257.48   14.68
   2 -21   3  250.98   13.32
  -2 -21  -3  241.36   10.58
  -2 -21  -3  249.35   13.21
   2 -21   3  249.86   12.59
  -2 -21  -3  239.92   12.06
   2 -21   4    0.98    2.03
   2 -21   4   -0.55    1.68
  -2 -21  -4    0.73    1.61
  -2 -21  -4    1.25    1.47
   2 -21   4    0.90    1.42
   2 -21   5    8.82    2.65
  -2 -21  -5   11.24    2.32
   2 -21   5   10.80    2.37
   2 -21   5   10.24    1.92
  -2 -21  -5   10.56    1.86
   2 -21   6   32.45    3.76
  -2 -21  -6   32.47    3.22
   2 -21   6   32.03    3.10
  -2 -21  -6   27.69    2.29
   2 -21   7  164.44    8.13
  -2 -21  -7  162.73    7.26
   2 -20  -8   27.66    2.61
  -2 -20   8   24.63    2.72
  -2 -20   8   26.16    2.56
   2 -20  -8   28.77    2.71
   2 -20  -7   23.48    2.72
  -2 -20   7   20.74    3.03
   2 -20  -7   23.45    3.12
   2 -20  -7   26.55    2.97
   2 -20  -6   84.03    5.61
  -2 -20   6   87.10    6.29
  -2 -20   6   87.24    6.58
   2 -20  -6   90.30    6.55
   2 -20  -6   79.19    5.26
   2 -20  -6   90.29    6.36
   2 -20  -5   50.82    4.93
   2 -20  -5   43.02    3.94
  -2 -20   5   43.90    4.78
  -2 -20   5   43.97    4.89
  -2 -20   5   55.75    4.19
   2 -20  -5   44.53    4.68
   2 -20  -5   49.72    4.41
   2 -20  -4   34.52    4.19
  -2 -20   4   32.75    4.32
  -2 -20   4   27.94    4.04
   2 -20  -4   30.67    3.21
  -2 -20   4   35.15    3.24
   2 -20  -4   33.17    3.97
  -2 -20   3  144.45    8.85
   2 -20  -3  148.87    9.32
   2 -20  -3  159.62   10.93
  -2 -20   3  145.05    9.43
  -2 -20   3  136.81    9.58
  -2 -20   3  160.92    7.73
   2 -20  -3  152.40    9.25
  -2 -20   3  136.77   11.91
   2 -20  -3  169.82    9.75
  -2 -20   2   76.88    6.75
  -2 -20   2   70.41    5.59
   2 -20  -2   77.00    6.25
   2 -20  -2   79.96    7.53
  -2 -20   2   79.11    6.33
  -2 -20   2   61.68    7.64
   2 -20  -2   78.56    6.10
   2 -20  -2   70.37    6.15
  -2 -20   1  150.74    8.56
   2 -20  -1  170.28   11.53
  -2 -20   1  145.12    9.93
  -2 -20   1  165.25    9.46
  -2 -20   1  165.94    7.79
   2 -20  -1  168.25   10.05
   2 -20  -1  153.15    9.16
  -2 -20   1  139.23   11.75
  -2 -20   1  162.24    9.41
  -2 -20   0   53.90    4.36
  -2 -20   0   52.39    5.61
  -2 -20   0   52.61    4.73
  -2 -20   0   60.89    4.05
   2 -20   0   53.29    5.39
   2 -20   0   49.59    4.73
  -2 -20   0   42.05    6.20
  -2 -20   0   54.71    4.90
   2 -20   1  148.03    9.77
  -2 -20  -1  140.77    9.55
  -2 -20  -1  141.88    8.01
  -2 -20  -1  144.08    6.86
  -2 -20  -1  124.26   10.62
   2 -20   1  126.08    7.68
  -2 -20  -1  132.17    7.97
   2 -20   2  117.73    8.64
   2 -20   2  122.67    9.77
  -2 -20  -2  115.72    6.87
  -2 -20  -2  122.76    6.16
  -2 -20  -2  105.14    9.39
   2 -20   2  116.89    8.20
   2 -20   3   78.26    7.01
  -2 -20  -3   68.87    4.72
   2 -20   3   64.39    6.22
  -2 -20  -3   64.15    6.08
   2 -20   3   72.58    7.36
  -2 -20  -3   68.30    5.60
   2 -20   3   71.82    5.98
  -2 -20  -4   40.40    4.69
   2 -20   4   47.10    5.35
   2 -20   4   35.37    4.41
  -2 -20  -4   33.31    3.86
  -2 -20  -4   36.65    3.91
   2 -20   4   40.45    4.14
   2 -20   5  124.39    8.43
   2 -20   5  116.94    7.62
  -2 -20  -5  118.09    7.68
  -2 -20  -5  117.81    6.75
   2 -20   5  107.74    6.64
   2 -20   6  432.33   17.48
  -2 -20  -6  432.34   17.76
  -2 -20  -6  388.82   15.92
  -2 -20  -7   85.32    4.79
  -2 -20  -7   79.19    4.80
   2 -20   7   91.00    5.88
   2 -20   8   30.18    2.44
  -2 -20  -8   27.90    2.06
   2 -19  -9    4.43    1.16
  -2 -19   9    2.53    0.99
   2 -19  -9    3.27    0.95
   2 -19  -8   69.86    4.72
  -2 -19   8   68.24    5.16
   2 -19  -8   72.68    4.81
   2 -19  -7  205.92   10.16
   2 -19  -7  221.15   11.20
  -2 -19   7  199.72   11.13
   2 -19  -7  217.88   10.79
   2 -19  -6  165.56    9.19
  -2 -19   6  162.30    9.91
   2 -19  -6  184.37   10.46
  -2 -19   6  196.17   10.97
  -2 -19   6  174.72   10.61
   2 -19  -6  169.62    8.96
   2 -19  -6  189.85   10.31
  -2 -19   5   16.08    3.11
   2 -19  -5   13.20    2.35
   2 -19  -5   13.47    2.88
  -2 -19   5   16.20    3.36
  -2 -19   5   19.17    2.50
   2 -19  -5   16.83    3.04
   2 -19  -5   17.91    2.94
  -2 -19   4   27.42    4.16
  -2 -19   4   30.03    4.24
   2 -19  -4   32.94    4.16
   2 -19  -4   26.53    3.07
  -2 -19   4   32.79    3.01
   2 -19  -4   28.60    3.71
  -2 -19   3    5.66    2.25
   2 -19  -3    9.32    3.14
   2 -19  -3    9.72    2.63
  -2 -19   3    9.43    2.59
  -2 -19   3    9.13    1.79
  -2 -19   3   11.31    3.61
   2 -19  -3    8.38    2.36
   2 -19  -3    9.59    2.62
  -2 -19   2  146.36    9.32
  -2 -19   2  145.80    9.72
  -2 -19   2  139.33    8.64
   2 -19  -2  158.57   11.04
   2 -19  -2  146.94    9.24
   2 -19  -2  148.64    8.88
  -2 -19   2  127.43   11.20
   2 -19  -1   61.06    6.16
   2 -19  -1   64.40    6.85
  -2 -19   1   59.31    5.06
  -2 -19   1   69.03    5.80
  -2 -19   1   60.72    5.97
  -2 -19   1   61.33    4.12
   2 -19  -1   78.84    5.96
  -2 -19   1   56.46    7.08
   2 -19  -1   57.22    5.15
   2 -19  -1   62.55    5.69
  -2 -19   0   23.36    3.29
  -2 -19   0   21.71    2.84
  -2 -19   0   22.29    3.86
  -2 -19   0   23.40    2.43
   2 -19   0   32.17    4.17
  -2 -19   0   20.34    3.14
   2 -19   0   20.32    3.41
   2 -19   0   15.82    2.85
  -2 -19   0   17.75    4.12
   2 -19   1  143.93    9.76
  -2 -19  -1  144.21    7.69
  -2 -19  -1  148.33    9.79
  -2 -19  -1  141.58    8.29
  -2 -19  -1  151.79    6.93
  -2 -19  -1  147.33    8.39
   2 -19   1  143.90    8.12
  -2 -19  -1  128.61   10.83
  -2 -19  -1  107.21    9.02
   2 -19   2  111.56    9.47
   2 -19   2  127.64    9.18
   2 -19   2  111.62    8.40
  -2 -19  -2  107.47    6.78
  -2 -19  -2  106.63    6.19
  -2 -19  -2  106.97    7.22
  -2 -19  -2  114.42    5.76
  -2 -19  -2   90.44    8.26
   2 -19   2  115.09    8.12
  -2 -19  -2   93.31    9.10
  -2 -19  -3   59.19    4.47
   2 -19   3   56.33    5.75
   2 -19   3   56.99    6.24
  -2 -19  -3   49.32    4.90
   2 -19   3   65.02    5.62
  -2 -19  -3   51.19    6.15
  -2 -19  -3   50.48    4.84
   2 -19   4   41.28    4.75
  -2 -19  -4   41.64    4.75
   2 -19   4   39.20    5.21
  -2 -19  -4   36.80    3.98
  -2 -19  -4   35.84    3.87
   2 -19   4   38.10    4.10
   2 -19   5   84.39    7.00
  -2 -19  -5   71.85    5.86
   2 -19   5   65.79    5.70
  -2 -19  -5   77.59    5.61
  -2 -19  -5   69.21    4.99
   2 -19   5   66.21    4.96
   2 -19   6   28.03    3.29
  -2 -19  -6   28.13    3.34
  -2 -19  -6   30.89    3.24
   2 -19   6   29.61    3.95
  -2 -19  -6   27.91    2.59
  -2 -19  -7   12.15    2.06
   2 -19   7   10.53    1.79
  -2 -19  -7   15.16    2.18
  -2 -19  -8   15.03    1.51
   2 -19   8   18.99    2.39
  -2 -19  -8   18.09    1.88
   2 -18  -9   31.18    2.91
  -2 -18   9   26.89    2.96
   2 -18  -9   32.88    2.68
  -2 -18   8  108.91    7.36
   2 -18  -8  114.73    6.78
  -2 -18   8  119.50    7.21
   2 -18  -8  114.42    6.73
  -2 -18   7  135.36    7.71
  -2 -18   7  127.42    6.71
   2 -18  -7  148.44    6.86
  -2 -18   7  148.48    7.82
   2 -18  -7  148.38    7.74
   2 -18  -7  142.43    7.13
   2 -18  -6   12.57    2.35
  -2 -18   6   14.01    3.04
   2 -18  -6    8.80    2.54
  -2 -18   6   10.69    2.50
  -2 -18   6   10.31    2.90
  -2 -18   6   13.79    2.26
   2 -18  -6   15.99    2.89
   2 -18  -6   13.59    2.34
  -2 -18   5   31.97    4.35
  -2 -18   5   29.48    4.39
   2 -18  -5   35.77    4.34
   2 -18  -5   32.09    3.55
  -2 -18   5   27.14    4.40
  -2 -18   5   30.01    5.55
  -2 -18   5   33.31    3.08
  -2 -18   5   31.40    5.73
   2 -18  -5   34.10    3.92
   2 -18  -5   30.07    3.88
  -2 -18   4    9.26    2.70
   2 -18  -4    8.93    1.98
  -2 -18   4   10.62    2.77
   2 -18  -4   10.32    2.60
  -2 -18   4    8.19    3.35
  -2 -18   4    8.09    1.73
   2 -18  -4    8.92    2.50
   2 -18  -3   48.02    4.98
  -2 -18   3   54.02    5.52
  -2 -18   3   48.68    5.39
   2 -18  -3   58.99    6.38
  -2 -18   3   44.04    7.37
  -2 -18   3   52.08    3.70
   2 -18  -3   57.53    5.38
   2 -18  -3   47.55    4.84
  -2 -18   3   49.31    6.75
  -2 -18   2  372.78   17.55
  -2 -18   2  349.71   16.60
  -2 -18   2  364.68   17.74
   2 -18  -2  416.22   19.63
   2 -18  -2  354.77   16.48
   2 -18  -2  384.89   17.28
  -2 -18   2  347.11   20.17
  -2 -18   1  291.61   14.55
   2 -18  -1  284.23   15.05
  -2 -18   1  289.36   13.85
  -2 -18   1  267.85   14.73
   2 -18  -1  303.14   16.46
  -2 -18   1  286.79   11.86
   2 -18  -1  296.79   14.58
   2 -18  -1  273.92   13.62
  -2 -18   1  277.90   17.25
  -2 -18   0   99.22    6.43
  -2 -18   0  100.99    6.97
  -2 -18   0   96.84    7.56
  -2 -18   0   88.33    5.00
  -2 -18   0   73.41    6.81
  -2 -18   0   82.52    8.59
   2 -18   0   93.43    7.06
  -2 -18   0   96.77    6.58
  -2 -18  -1  123.06    7.53
  -2 -18  -1  113.93    6.76
   2 -18   1  109.13    8.26
  -2 -18  -1  114.46    8.44
  -2 -18  -1  115.00    7.31
  -2 -18  -1  119.79    5.79
  -2 -18  -1  107.81    6.96
  -2 -18  -1  108.14    9.69
  -2 -18  -1   93.01    7.93
  -2 -18  -2    5.49    1.72
   2 -18   2    6.21    2.75
  -2 -18  -2    5.09    1.49
   2 -18   2    5.59    2.30
  -2 -18  -2    4.14    1.97
  -2 -18  -2    7.61    1.30
   2 -18   2    9.57    2.76
  -2 -18  -2    5.93    2.47
   2 -18   2    9.14    2.56
  -2 -18  -2    6.03    2.65
  -2 -18  -3  164.78    8.55
  -2 -18  -3  147.63    7.69
   2 -18   3  160.86   10.18
   2 -18   3  193.37   11.51
   2 -18   3  143.92    8.19
  -2 -18  -3  162.63    9.26
  -2 -18  -3  136.61   10.43
   2 -18   3  170.09    9.75
  -2 -18  -3  133.66   11.11
   2 -18   4   38.93    5.16
  -2 -18  -4   31.92    2.98
   2 -18   4   36.20    4.65
  -2 -18  -4   39.23    4.72
  -2 -18  -4   36.80    3.45
   2 -18   4   32.59    3.62
  -2 -18  -4   42.42    4.36
   2 -18   4   31.84    3.91
  -2 -18  -4   27.11    4.60
  -2 -18  -4   38.94    4.07
   2 -18   5   11.22    2.69
  -2 -18  -5   13.51    1.80
  -2 -18  -5   21.24    3.43
   2 -18   5   15.27    3.61
  -2 -18  -5   15.55    2.90
   2 -18   5   14.45    2.49
  -2 -18  -5   12.70    2.37
   2 -18   5   11.76    2.38
   2 -18   6    9.79    2.37
  -2 -18  -6   13.81    2.72
   2 -18   6   12.65    2.26
  -2 -18  -6   10.33    1.87
   2 -18   7  157.77    8.07
  -2 -18  -7  165.31    8.28
  -2 -18  -7  159.16    8.45
  -2 -18  -7  155.94    8.09
   2 -18   7  140.19    7.68
  -2 -18  -8   11.46    1.75
  -2 -17  10   35.56    2.88
   2 -17  -9   31.90    3.09
  -2 -17   9   29.82    3.06
  -2 -17   9   25.96    3.27
  -2 -17   9   22.50    2.38
   2 -17  -9   31.23    2.85
  -2 -17   8   57.60    5.04
  -2 -17   8   57.05    5.37
   2 -17  -8   53.50    4.19
   2 -17  -8   56.98    4.64
  -2 -17   8   50.28    3.91
   2 -17  -8   64.31    4.87
  -2 -17   7   39.37    4.92
  -2 -17   7   40.56    4.67
   2 -17  -7   41.88    3.77
   2 -17  -7   43.76    4.71
   2 -17  -7   41.90    4.16
  -2 -17   7   31.10    3.25
  -2 -17   7   49.62    4.03
   2 -17  -7   49.99    4.70
  -2 -17   6   32.44    4.61
  -2 -17   6   30.63    4.31
   2 -17  -6   28.21    3.49
   2 -17  -6   30.22    4.10
   2 -17  -6   25.96    2.96
  -2 -17   6   37.52    3.37
  -2 -17   6   26.02    2.81
   2 -17  -6   28.11    3.38
   2 -17  -6   29.74    3.95
   2 -17  -5   85.21    6.81
   2 -17  -5   84.27    5.95
  -2 -17   5   92.47    7.40
  -2 -17   5   78.59    7.25
  -2 -17   5   81.06    9.39
  -2 -17   5   90.89    5.15
  -2 -17   5   74.07    4.87
   2 -17  -5   84.94    6.56
  -2 -17   5   78.15    9.10
   2 -17  -5   95.09    6.60
  -2 -17   4   19.71    3.81
  -2 -17   4   28.88    4.29
   2 -17  -4   20.98    3.53
  -2 -17   4   19.46    3.50
  -2 -17   4   16.00    4.37
  -2 -17   4   23.20    2.45
   2 -17  -4   24.25    3.37
  -2 -17   4   22.46    4.90
  -2 -17   3  146.79    9.89
  -2 -17   3  146.03    9.58
   2 -17  -3  148.11    9.16
   2 -17  -3  167.54   10.90
  -2 -17   3  148.14   12.88
  -2 -17   3  139.98    6.91
   2 -17  -3  144.72    8.77
   2 -17  -3  149.39    9.06
   2 -17  -2   74.71    6.51
  -2 -17   2   84.75    6.84
   2 -17  -2   77.81    7.29
  -2 -17   2   72.12    6.44
  -2 -17   2   70.52    8.69
   2 -17  -2   91.18    5.95
   2 -17  -2   72.43    5.97
  -2 -17   2   70.38    7.83
   2 -17  -2   62.81    5.50
  -2 -17   1   65.06    5.46
  -2 -17   1   73.12    6.07
   2 -17  -1   73.28    6.34
   2 -17  -1   71.93    7.03
  -2 -17   1   65.62    6.11
  -2 -17   1   72.86    4.14
   2 -17  -1   87.99    5.96
  -2 -17   1   66.99    7.42
   2 -17  -1   60.71    5.12
   2 -17  -1   67.67    5.76
  -2 -17   1   46.59    5.02
   2 -17   0  209.84   12.92
  -2 -17   0  201.83   10.46
  -2 -17   0  228.56   11.46
  -2 -17   0  194.02   11.57
  -2 -17   0  202.34    8.69
  -2 -17   0  182.70   13.21
   2 -17   0  199.09   11.08
  -2 -17   0  167.21   10.81
   2 -17   1   76.29    6.68
  -2 -17  -1   84.03    5.64
   2 -17   1   88.40    7.23
  -2 -17  -1   79.31    6.75
  -2 -17  -1   79.59    5.98
  -2 -17  -1   79.57    4.36
  -2 -17  -1   72.22    5.55
  -2 -17  -1   78.08    8.12
   2 -17   1   79.38    6.30
  -2 -17  -1   83.62    5.76
  -2 -17  -1   67.36    6.40
   2 -17   2  394.17   18.87
  -2 -17  -2  396.81   16.62
  -2 -17  -2  421.91   17.59
   2 -17   2  400.57   17.76
   2 -17   2  463.39   20.28
   2 -17   2  361.17   16.34
  -2 -17  -2  416.50   15.26
  -2 -17  -2  402.63   17.62
  -2 -17  -2  368.45   21.01
  -2 -17  -2  380.28   19.23
   2 -17   2  417.91   18.58
  -2 -17  -3   24.49    2.77
   2 -17   3   24.52    3.88
   2 -17   3   27.90    3.65
   2 -17   3   29.70    4.59
  -2 -17  -3   27.66    3.14
   2 -17   3   33.32    4.06
  -2 -17  -3   26.54    3.55
   2 -17   3   22.02    2.98
  -2 -17  -3   23.62    4.49
  -2 -17  -3   20.02    3.86
   2 -17   3   23.83    3.49
  -2 -17  -4   53.57    4.03
   2 -17   4   49.91    5.38
   2 -17   4   66.75    6.62
   2 -17   4   58.53    5.04
  -2 -17  -4   59.30    5.75
  -2 -17  -4   55.89    4.46
  -2 -17  -4   57.32    5.04
   2 -17   4   55.09    4.81
  -2 -17  -4   58.16    4.99
   2 -17   4   57.69    5.16
  -2 -17  -4   49.20    6.06
   2 -17   5   82.16    7.32
  -2 -17  -5   77.76    4.78
   2 -17   5   76.46    6.44
  -2 -17  -5   80.51    6.63
   2 -17   5   75.95    5.74
  -2 -17  -5   81.41    5.77
   2 -17   5   71.83    5.50
   2 -17   6  115.65    7.71
  -2 -17  -6  109.26    5.83
  -2 -17  -6  135.04    8.29
   2 -17   6  113.60    7.15
  -2 -17  -6  126.94    7.60
  -2 -17  -6  120.56    6.73
   2 -17   7  168.88    9.13
  -2 -17  -7  182.40    9.68
  -2 -17  -7  184.18    9.37
   2 -17   7  174.45    9.10
  -2 -17  -7  201.74    9.59
  -2 -17  -8  123.74    6.38
   2 -17   8  107.81    6.12
  -2 -17  -9   13.55    1.45
  -2 -17  -9   14.30    1.51
   2 -16 -10   89.97    5.00
   2 -16 -10   80.92    4.46
   2 -16  -9    3.68    1.38
   2 -16  -9    4.41    1.63
  -2 -16   9    3.69    1.59
  -2 -16   9    4.43    1.89
  -2 -16   9    4.74    1.37
   2 -16  -9    3.92    1.41
  -2 -16   8   50.93    5.48
   2 -16  -8   55.25    5.24
   2 -16  -8   53.32    4.38
  -2 -16   8   58.31    5.19
   2 -16  -8   49.88    4.67
  -2 -16   8   48.98    3.99
   2 -16  -8   63.59    4.99
   2 -16  -7  582.48   24.01
  -2 -16   7  525.85   24.33
   2 -16  -7  514.77   21.72
  -2 -16   7  571.61   23.92
   2 -16  -7  532.37   22.55
  -2 -16   7  489.17   21.01
   2 -16  -7  571.75   23.22
  -2 -16   6  186.34   11.87
   2 -16  -6  191.15   10.34
   2 -16  -6  207.91   11.62
  -2 -16   6  217.27   12.04
   2 -16  -6  183.24    9.62
  -2 -16   6  182.69   14.20
  -2 -16   6  236.84    9.64
  -2 -16   6  180.74    9.13
   2 -16  -6  198.19   10.27
   2 -16  -6  201.71   11.06
  -2 -16   5   21.87    3.96
   2 -16  -5   27.83    3.87
   2 -16  -5   20.28    2.91
  -2 -16   5   26.68    4.06
  -2 -16   5   21.92    4.89
  -2 -16   5   20.87    2.44
  -2 -16   5   26.13    2.52
  -2 -16   5   18.98    4.76
   2 -16  -5   26.47    3.44
   2 -16  -5   26.64    3.63
  -2 -16   4  113.25    8.63
   2 -16  -4  109.65    7.78
  -2 -16   4  117.12    8.30
   2 -16  -4  121.78    9.09
  -2 -16   4  112.36   11.04
  -2 -16   4   99.29    5.60
  -2 -16   4  123.92    5.94
  -2 -16   4  108.87   10.01
   2 -16  -4  116.27    7.61
   2 -16  -3    3.74    2.30
  -2 -16   3    4.74    2.13
  -2 -16   3    4.52    1.90
  -2 -16   3    4.69    1.90
  -2 -16   3    6.45    2.36
   2 -16  -3    2.74    1.32
  -2 -16   3    1.70    2.03
  -2 -16   3    3.91    1.19
   2 -16  -3    2.93    1.56
   2 -16  -3    4.34    1.87
   2 -16  -2  247.96   13.85
   2 -16  -2  248.79   12.87
  -2 -16   2  237.27   12.87
  -2 -16   2  220.76   12.45
  -2 -16   2  229.21   16.18
  -2 -16   2  224.63    9.62
   2 -16  -2  231.26   11.63
   2 -16  -2  231.66   11.99
  -2 -16   2  216.55   14.46
   2 -16  -1  588.47   24.35
  -2 -16   1  558.52   24.25
  -2 -16   1  605.23   24.34
  -2 -16   1  584.84   23.74
   2 -16  -1  624.63   26.09
  -2 -16   1  628.67   29.81
  -2 -16   1  553.00   20.75
   2 -16  -1  567.07   23.56
  -2 -16   1  528.46   26.57
  -2 -16   1  487.41   22.84
   2 -16   0  197.54   12.16
  -2 -16   0  185.97   10.90
  -2 -16   0  174.19    9.78
  -2 -16   0  196.13   10.57
  -2 -16   0  189.13    8.01
  -2 -16   0  189.11    9.51
  -2 -16   0  165.04   12.33
  -2 -16   0  164.72   10.16
   2 -16   1  277.70   14.22
   2 -16   1  314.18   15.12
  -2 -16  -1  295.54   14.73
  -2 -16  -1  301.43   13.69
   2 -16   1  278.54   13.18
  -2 -16  -1  282.28   12.91
  -2 -16  -1  258.95   12.98
  -2 -16  -1  266.81   12.81
  -2 -16  -1  302.29   11.18
  -2 -16  -1  262.85   14.06
   2 -16   1  287.91   13.77
  -2 -16  -1  268.62   16.49
  -2 -16  -1  280.47   12.77
  -2 -16  -2  309.25   14.00
  -2 -16  -2  301.84   13.23
   2 -16   2  293.05   14.97
   2 -16   2  321.21   15.90
   2 -16   2  294.27   13.85
  -2 -16  -2  317.60   11.67
   2 -16   2  275.90   12.91
  -2 -16  -2  273.32   13.49
   2 -16   2  314.20   14.69
  -2 -16  -2  256.93   16.72
  -2 -16  -2  278.46   15.16
   2 -16   3  218.63   11.35
   2 -16   3  213.37   12.39
  -2 -16  -3  219.42   10.51
   2 -16   3  254.67   13.78
  -2 -16  -3  236.80   11.31
  -2 -16  -3  230.95   11.62
   2 -16   3  215.77   11.04
  -2 -16  -3  217.46   14.82
  -2 -16  -3  229.99   13.29
   2 -16   3  218.60   11.81
  -2 -16  -4  137.83    7.44
   2 -16   4  155.66   10.41
  -2 -16  -4  154.55    8.20
   2 -16   4  141.66    8.36
  -2 -16  -4  146.81    9.63
   2 -16   4  127.51    8.97
  -2 -16  -4  155.15    8.99
   2 -16   4  142.32    8.45
   2 -16   4  143.06    8.61
  -2 -16  -4  149.78    8.57
  -2 -16  -4  146.02   10.28
  -2 -16  -5  254.61   11.16
  -2 -16  -5  261.80   13.67
   2 -16   5  251.36   12.11
   2 -16   5  255.86   13.31
   2 -16   5  290.53   14.93
   2 -16   5  231.08   12.06
  -2 -16  -5  259.08   12.18
   2 -16   5  243.49   12.03
  -2 -16  -5  234.30   14.33
  -2 -16  -6   67.58    4.46
   2 -16   6   70.77    5.95
  -2 -16  -6   76.78    6.26
   2 -16   6   70.81    5.56
  -2 -16  -6   78.81    5.84
  -2 -16  -6   76.16    5.13
   2 -16   6   65.35    4.82
   2 -16   7   90.13    6.29
  -2 -16  -7  106.93    6.91
  -2 -16  -7   98.09    6.43
   2 -16   7   85.84    6.07
  -2 -16  -7   99.24    6.36
   2 -16   8   39.42    3.28
  -2 -16  -8   43.39    3.62
  -2 -16  -8   39.96    3.44
   2 -16   8   36.57    3.45
  -2 -16  -9   17.08    1.85
  -2 -16  -9   17.21    1.86
   2 -16   9   18.53    2.42
  -2 -15  10   40.64    3.85
  -2 -15  10   44.93    3.39
   2 -15 -10   46.54    3.51
  -2 -15  10   41.14    3.21
  -2 -15   9    6.76    2.01
  -2 -15   9    5.44    2.17
   2 -15  -9    4.48    1.63
   2 -15  -9    5.15    1.83
  -2 -15   9    5.03    1.48
   2 -15  -9    5.19    1.56
  -2 -15   8   56.44    5.82
   2 -15  -8   64.30    5.02
  -2 -15   8   54.84    5.32
   2 -15  -8   70.41    5.51
  -2 -15   8   61.32    4.52
   2 -15  -8   70.30    5.52
  -2 -15   7  272.26   15.11
   2 -15  -7  273.18   13.07
   2 -15  -7  303.36   13.98
  -2 -15   7  298.07   14.83
   2 -15  -7  301.67   14.97
  -2 -15   7  271.79   12.41
   2 -15  -7  318.51   14.52
  -2 -15   6  235.43   12.82
   2 -15  -6  223.81   11.43
   2 -15  -6  232.71   12.60
  -2 -15   6  213.74   13.04
  -2 -15   6  220.94   15.65
  -2 -15   6  198.94    9.99
  -2 -15   6  254.66   10.21
   2 -15  -6  238.79   12.22
   2 -15  -6  229.00   11.38
   2 -15  -5  170.71   10.13
  -2 -15   5  154.94    9.99
   2 -15  -5  159.10    8.85
  -2 -15   5  149.77   10.45
  -2 -15   5  174.29   13.47
  -2 -15   5  181.88    7.75
  -2 -15   5  147.97    7.62
   2 -15  -5  161.08    9.50
  -2 -15   5  186.65   13.50
   2 -15  -5  174.81    9.48
  -2 -15   4   68.10    6.53
   2 -15  -4   64.11    5.70
  -2 -15   4   76.80    6.50
   2 -15  -4   76.59    6.94
  -2 -15   4   78.70    8.88
  -2 -15   4   75.77    4.27
  -2 -15   4   68.94    4.23
   2 -15  -4   71.73    5.63
   2 -15  -4   76.74    5.80
  -2 -15   4   85.23    8.38
  -2 -15   3   63.57    5.34
  -2 -15   3   56.80    5.84
  -2 -15   3   70.39    6.00
   2 -15  -3   69.07    6.51
  -2 -15   3   69.93    8.30
  -2 -15   3   74.13    4.00
   2 -15  -3   66.42    5.28
   2 -15  -3   66.32    5.37
  -2 -15   2   88.20    6.82
  -2 -15   2   89.03    6.45
   2 -15  -2   99.89    7.09
   2 -15  -2   97.72    7.73
  -2 -15   2   94.83    7.13
  -2 -15   2   96.17    9.56
   2 -15  -2  117.12    6.41
  -2 -15   2   93.68    4.71
   2 -15  -2  100.19    6.68
   2 -15  -2   79.47    5.90
  -2 -15   1   11.98    2.65
   2 -15  -1   11.23    2.92
   2 -15  -1    9.90    2.43
  -2 -15   1   13.18    2.68
  -2 -15   1   13.06    1.49
   2 -15  -1   15.56    2.57
  -2 -15   1    8.12    1.91
   2 -15  -1   13.95    2.55
  -2 -15   1    6.56    2.57
   2 -15  -1   18.59    2.93
  -2 -15   0  299.72   14.04
   2 -15   0  297.35   13.70
  -2 -15   0  287.69   14.75
  -2 -15   0  330.11   14.86
  -2 -15   0  308.08   13.79
  -2 -15   0  308.30   11.86
  -2 -15   0  301.34   13.37
  -2 -15   0  304.58   17.29
  -2 -15   0  270.58   14.06
  -2 -15  -1  189.35    9.69
   2 -15   1  190.91   10.70
  -2 -15  -1  179.10   10.66
   2 -15   1  209.87   11.37
  -2 -15  -1  195.76   10.22
   2 -15   1  180.81    9.57
  -2 -15  -1  176.24    9.82
  -2 -15  -1  194.61    9.61
   2 -15   1  182.59    8.86
  -2 -15  -1  203.84    7.92
   2 -15   1  195.92   10.29
  -2 -15  -1  194.82   10.70
  -2 -15  -1  188.85   12.89
  -2 -15  -2  489.91   23.06
  -2 -15  -2  570.57   21.65
   2 -15   2  520.31   23.07
   2 -15   2  499.63   21.64
   2 -15   2  608.36   24.46
  -2 -15  -2  585.67   22.38
   2 -15   2  519.50   21.22
  -2 -15  -2  558.74   19.54
  -2 -15  -2  537.94   21.83
   2 -15   2  540.98   22.55
  -2 -15  -2  527.57   23.38
   2 -15   3  280.62   14.68
  -2 -15  -3  309.19   13.75
  -2 -15  -3  301.41   13.08
   2 -15   3  278.47   13.43
   2 -15   3  338.44   16.24
   2 -15   3  290.99   13.48
  -2 -15  -3  280.64   13.65
  -2 -15  -3  271.91   15.10
   2 -15   3  305.87   14.42
   2 -15   4  321.89   15.89
   2 -15   4  298.82   14.46
  -2 -15  -4  332.48   13.97
   2 -15   4  357.46   17.32
  -2 -15  -4  343.88   16.50
  -2 -15  -4  341.96   14.60
  -2 -15  -4  338.59   15.23
   2 -15   4  321.86   14.88
   2 -15   4  336.44   15.18
  -2 -15  -4  338.52   14.96
   2 -15   5   29.98    4.06
  -2 -15  -5   30.54    3.07
   2 -15   5   32.06    3.66
  -2 -15  -5   33.11    4.27
   2 -15   5   33.70    4.97
   2 -15   5   31.07    3.75
  -2 -15  -5   23.85    4.20
  -2 -15  -5   33.45    3.65
   2 -15   5   31.73    3.58
   2 -15   6   22.13    3.39
   2 -15   6   26.08    3.16
  -2 -15  -6   27.18    3.76
  -2 -15  -6   22.14    2.52
  -2 -15  -6   26.42    3.51
   2 -15   6   22.86    3.25
  -2 -15  -7   68.32    4.45
  -2 -15  -7   78.61    6.04
  -2 -15  -7   78.96    5.71
   2 -15   7   69.37    5.61
   2 -15   7   69.03    5.47
  -2 -15  -8    9.14    2.00
   2 -15   8    8.01    1.72
  -2 -15  -8    7.91    1.81
   2 -15   8    9.98    2.04
   2 -15   9   71.50    5.01
  -2 -15  -9   66.76    4.15
  -2 -14  11    1.12    0.90
   2 -14 -11    2.49    0.86
  -2 -14  10   33.35    3.94
   2 -14 -10   48.20    3.82
  -2 -14  10   44.64    3.62
  -2 -14  10   42.93    3.39
   2 -14 -10   39.54    2.95
  -2 -14   9   31.91    3.73
   2 -14  -9   30.38    3.40
  -2 -14   9   28.21    3.00
   2 -14  -9   29.11    3.26
   2 -14  -8  157.92    8.80
   2 -14  -8  151.43    9.09
  -2 -14   8  154.56    9.51
  -2 -14   8  145.58    7.97
   2 -14  -8  177.73    9.45
   2 -14  -7  202.98   10.58
   2 -14  -7  216.48   11.23
   2 -14  -7  229.15   12.31
  -2 -14   7  207.84   11.82
  -2 -14   7  197.68    9.78
   2 -14  -7  236.41   11.81
   2 -14  -6   42.25    4.80
   2 -14  -6   44.44    4.33
  -2 -14   6   40.09    4.83
  -2 -14   6   37.78    6.12
  -2 -14   6   41.94    3.46
  -2 -14   6   49.41    3.38
   2 -14  -6   42.13    4.52
   2 -14  -6   43.20    4.27
   2 -14  -5  532.14   21.73
  -2 -14   5  570.61   23.62
   2 -14  -5  549.30   23.17
  -2 -14   5  570.96   28.23
  -2 -14   5  517.55   20.16
  -2 -14   5  544.23   19.90
   2 -14  -5  557.96   22.60
   2 -14  -5  577.12   22.41
  -2 -14   5  597.84   27.71
  -2 -14   4  263.35   14.25
   2 -14  -4  303.89   15.03
  -2 -14   4  291.34   14.01
   2 -14  -4  268.57   13.38
  -2 -14   4  295.08   17.92
  -2 -14   4  273.23   10.71
  -2 -14   4  248.09   10.72
   2 -14  -4  269.81   12.86
   2 -14  -4  288.62   13.13
  -2 -14   4  254.52   15.98
  -2 -14   3  250.97   12.49
   2 -14  -3  246.73   13.21
  -2 -14   3  233.53   12.69
  -2 -14   3  239.09   15.93
  -2 -14   3  241.47    9.48
   2 -14  -3  221.40   11.25
   2 -14  -3  246.19   11.76
  -2 -14   3  219.51   14.23
   2 -14  -2   49.06    5.18
  -2 -14   2   51.20    4.81
   2 -14  -2   53.81    4.82
  -2 -14   2   53.29    6.89
  -2 -14   2   52.70    4.26
  -2 -14   2   47.97    2.95
   2 -14  -2   62.92    4.31
  -2 -14   2   39.35    3.74
   2 -14  -2   50.06    4.38
   2 -14  -2   48.38    4.15
  -2 -14   1   60.33    4.57
  -2 -14   1   48.35    3.86
   2 -14  -1   56.52    5.04
   2 -14  -1   52.42    4.57
  -2 -14   1   54.73    6.12
  -2 -14   1   44.78    4.09
   2 -14   0   88.71    5.99
  -2 -14   0  105.84    6.58
  -2 -14   0  108.49    6.11
  -2 -14   0  104.65    4.88
  -2 -14   0   95.42    6.54
  -2 -14   0  102.12    8.63
   2 -14   0   98.31    7.58
   2 -14   1 1504.38   49.77
   2 -14   1 1260.86   47.02
   2 -14   1 1295.37   48.40
  -2 -14  -1 1293.34   48.75
  -2 -14  -1 1296.80   48.02
   2 -14   1 1236.70   46.29
  -2 -14  -1 1357.64   47.07
  -2 -14  -1 1347.80   45.03
   2 -14   1 1322.67   47.93
  -2 -14  -1 1329.11   48.52
  -2 -14  -2  650.54   24.50
   2 -14   2  628.07   25.84
  -2 -14  -2  692.08   25.36
   2 -14   2  701.56   27.00
  -2 -14  -2  644.56   26.43
   2 -14   2  597.69   24.40
  -2 -14  -2  613.24   25.78
  -2 -14  -2  602.47   24.46
   2 -14   2  600.02   24.08
  -2 -14  -2  639.69   22.30
   2 -14   2  650.93   25.45
  -2 -14  -2  635.44   26.18
  -2 -14  -3  129.64    7.66
   2 -14   3  130.74    8.48
  -2 -14  -3  134.87    7.35
   2 -14   3  125.44    7.47
   2 -14   3  138.14    9.30
   2 -14   3  134.02    7.67
  -2 -14  -3  137.82    7.89
  -2 -14  -3  128.84    8.79
  -2 -14  -4  440.97   17.62
   2 -14   4  464.58   20.82
   2 -14   4  407.71   17.92
  -2 -14  -4  448.07   20.00
  -2 -14  -4  469.19   18.34
  -2 -14  -4  465.65   18.90
   2 -14   4  420.82   18.42
  -2 -14  -4  440.90   18.39
  -2 -14  -5  110.06    6.29
   2 -14   5  107.94    6.71
   2 -14   5  108.20    8.41
  -2 -14  -5  102.24    7.63
   2 -14   5  107.93    7.10
  -2 -14  -5  107.18    6.72
   2 -14   5  100.92    6.61
  -2 -14  -5   97.80    8.05
  -2 -14  -6   81.46    5.15
   2 -14   6   79.04    5.51
  -2 -14  -6   78.81    6.47
   2 -14   6   69.66    6.05
  -2 -14  -6   94.01    6.40
   2 -14   6   73.00    5.85
  -2 -14  -6   64.20    6.70
  -2 -14  -7   30.93    2.95
   2 -14   7   31.64    3.81
  -2 -14  -7   33.31    3.79
  -2 -14  -7   36.89    4.19
   2 -14   7   31.26    3.80
  -2 -14  -7   37.97    3.89
   2 -14   8    3.36    1.54
  -2 -14  -8    3.32    1.53
  -2 -14  -8    4.82    1.56
   2 -14   9  127.00    7.45
  -2 -14  -9  121.83    6.37
  -2 -14 -10   28.32    2.11
   2 -14  10   29.22    2.49
   2 -13 -11   45.44    3.29
   2 -13 -10   36.92    3.48
  -2 -13  10   35.60    3.44
   2 -13 -10   35.82    3.59
  -2 -13  10   29.82    2.95
   2 -13 -10   32.79    2.82
  -2 -13   9   18.46    3.03
   2 -13  -9   20.59    3.00
  -2 -13   9   23.48    2.78
   2 -13  -9   22.12    2.89
   2 -13  -8  145.91    8.56
   2 -13  -8  140.59    8.72
  -2 -13   8  151.05    9.33
  -2 -13   8  141.11    7.70
   2 -13  -8  155.80    8.93
   2 -13  -7  179.00   10.77
   2 -13  -7  171.63    9.81
  -2 -13   7  178.87   10.58
  -2 -13   7  171.06   13.32
  -2 -13   7  173.76    8.61
   2 -13  -7  185.80   10.27
   2 -13  -6  717.01   28.91
   2 -13  -6  673.03   27.35
  -2 -13   6  692.58   28.64
  -2 -13   6  723.30   33.49
  -2 -13   6  664.91   25.71
  -2 -13   6  757.26   25.46
   2 -13  -6  744.07   27.48
   2 -13  -6  729.44   28.13
   2 -13  -5  368.49   16.88
  -2 -13   5  382.14   17.21
   2 -13  -5  336.86   15.52
  -2 -13   5  385.87   21.30
   2 -13  -5  333.86   14.36
  -2 -13   5  353.65   14.19
  -2 -13   5  405.44   14.06
   2 -13  -5  369.43   16.34
   2 -13  -5  385.94   16.21
  -2 -13   5  410.50   20.80
   2 -13  -4  325.15   15.42
   2 -13  -4  278.16   13.76
  -2 -13   4  298.04   14.34
  -2 -13   4  324.11   18.59
  -2 -13   4  271.50   11.38
  -2 -13   4  314.16   11.41
   2 -13  -4  288.09   13.42
   2 -13  -4  316.32   13.73
  -2 -13   4  279.41   16.56
  -2 -13   3  121.60    7.55
  -2 -13   3  123.84   10.49
  -2 -13   3  112.63    5.28
  -2 -13   3  120.17    5.36
   2 -13  -3  118.04    6.94
  -2 -13   3  119.06    9.27
  -2 -13   2  249.43   15.43
  -2 -13   2  250.28   11.58
  -2 -13   2  218.98    9.00
  -2 -13   2  202.32   10.08
   2 -13  -2  230.73   10.93
  -2 -13   1   47.99    4.17
  -2 -13   1   50.95    3.66
  -2 -13   1   43.77    3.81
   2 -13  -1   43.69    4.35
  -2 -13   0  487.56   23.63
  -2 -13   0  444.83   18.85
  -2 -13   0  457.18   16.44
   2 -13   0  408.59   17.12
  -2 -13   0  459.23   17.83
  -2 -13   0  444.79   21.94
   2 -13   0  488.26   20.69
  -2 -13   0  459.28   18.83
  -2 -13  -1  102.66    6.70
  -2 -13  -1  108.46    4.72
  -2 -13  -1   98.87    5.85
   2 -13   1   88.97    5.46
  -2 -13  -1   92.51    6.52
   2 -13   2  700.86   27.00
  -2 -13  -2  663.88   26.62
   2 -13   2  601.25   25.85
   2 -13   2  602.50   24.52
  -2 -13  -2  644.24   26.32
  -2 -13  -2  661.19   22.68
   2 -13   2  630.11   24.52
  -2 -13  -2  643.92   24.80
  -2 -13  -2  668.92   26.47
  -2 -13  -3  335.69   14.06
   2 -13   3  293.32   13.91
   2 -13   3  347.77   16.39
  -2 -13  -3  334.39   14.56
   2 -13   3  317.75   14.26
  -2 -13  -3  332.67   14.53
  -2 -13  -3  321.55   15.72
  -2 -13  -4  216.61   10.58
  -2 -13  -4  211.15   10.02
  -2 -13  -4  220.40   11.83
   2 -13   4  199.43   10.15
   2 -13   4  225.50   12.47
   2 -13   4  207.40   10.71
  -2 -13  -4  233.91   11.12
  -2 -13  -4  227.46   10.69
  -2 -13  -5   63.03    4.53
  -2 -13  -5   59.58    5.60
   2 -13   5   59.00    4.70
   2 -13   5   66.07    6.40
   2 -13   5   59.91    5.06
  -2 -13  -5   58.95    4.70
  -2 -13  -5   59.90    5.97
  -2 -13  -6  102.86    7.41
  -2 -13  -6   90.53    5.70
   2 -13   6   95.24    6.07
  -2 -13  -6  103.82    6.85
   2 -13   6   89.10    6.51
  -2 -13  -6   80.50    7.42
  -2 -13  -7   93.16    6.88
   2 -13   7   89.56    6.57
  -2 -13  -7   86.09    6.36
  -2 -13  -7   84.74    5.43
  -2 -13  -8  322.18   14.32
   2 -13   8  288.51   13.81
   2 -13   8  305.77   15.60
   2 -13   9   19.42    3.05
  -2 -13  -9   16.57    2.25
   2 -13   9   16.72    2.39
   2 -13  10   15.35    2.11
  -2 -13 -10   14.42    1.66
   2 -12 -11   46.30    3.55
  -2 -12  10   17.84    2.64
   2 -12 -10   20.39    2.82
   2 -12 -10   19.50    2.81
   2 -12 -10   14.21    2.00
   2 -12  -9   22.19    3.20
  -2 -12   9   16.02    2.97
  -2 -12   9   18.55    2.57
   2 -12  -9   18.88    2.85
  -2 -12   8   68.35    6.06
   2 -12  -8   72.97    5.73
  -2 -12   8   72.49    4.99
   2 -12  -8   77.37    5.92
   2 -12  -7   53.00    5.32
  -2 -12   7   45.25    4.92
   2 -12  -7   49.45    4.64
  -2 -12   7   39.39    6.17
  -2 -12   7   42.87    3.63
   2 -12  -7   49.86    4.81
  -2 -12   6  167.51   10.13
   2 -12  -6  174.35   10.23
   2 -12  -6  167.29    9.28
  -2 -12   6  161.03   12.77
  -2 -12   6  166.15    7.97
   2 -12  -6  191.04    9.55
  -2 -12   6  172.68    7.51
   2 -12  -6  164.60    9.49
   2 -12  -6  181.83    9.31
   2 -12  -5   17.81    2.61
   2 -12  -5   24.76    3.38
  -2 -12   5   24.99    3.55
  -2 -12   5   25.71    4.98
   2 -12  -5   22.09    2.42
  -2 -12   5   22.73    2.19
   2 -12  -5   24.19    3.02
  -2 -12   5   24.07    2.02
   2 -12  -5   24.45    3.13
  -2 -12   5   26.74    4.57
   2 -12  -5   25.48    3.11
  -2 -12   4  190.78   13.58
  -2 -12   4  187.60   11.08
  -2 -12   4  182.45    7.91
  -2 -12   4  201.47    7.83
   2 -12  -4  201.47    9.64
   2 -12  -4  193.31    9.70
  -2 -12   4  194.04   12.54
  -2 -12   3  254.11   15.12
  -2 -12   3  246.48   12.00
  -2 -12   3  216.19    8.56
  -2 -12   3  210.66    8.50
  -2 -12   3  229.80   13.24
  -2 -12   2   85.08    8.05
  -2 -12   2   78.59    5.86
  -2 -12   2   77.98    3.87
  -2 -12   2   70.80    4.56
  -2 -12   2   85.16    7.15
   2 -12  -2   76.42    5.13
  -2 -12   1 1069.54   38.70
  -2 -12   1  945.45   36.55
   2 -12  -1 1060.06   38.82
  -2 -12   1  999.60   37.37
  -2 -12   0  228.42   10.99
  -2 -12   0  219.16   13.84
  -2 -12   0  223.04    8.57
   2 -12   0  192.25    9.16
  -2 -12   0  202.70    9.48
  -2 -12   0  219.87   10.51
   2 -12   0  243.51   12.12
  -2 -12  -1 1650.22   58.81
   2 -12   1 1489.23   56.72
  -2 -12  -1 1659.85   55.55
  -2 -12  -1 1605.30   57.16
  -2 -12  -1 1685.15   58.62
  -2 -12  -2   46.36    4.39
  -2 -12  -2   40.55    2.36
  -2 -12  -2   42.05    3.50
   2 -12   2   37.31    3.32
  -2 -12  -2   46.75    4.33
  -2 -12  -3   12.09    2.15
   2 -12   3   10.48    1.93
   2 -12   3    9.85    2.55
  -2 -12  -3   14.15    2.79
  -2 -12  -3   13.75    2.29
   2 -12   3   13.04    2.16
   2 -12   3   16.69    2.61
  -2 -12  -3   15.34    2.75
  -2 -12  -4    9.14    1.93
  -2 -12  -4    9.81    1.87
  -2 -12  -4   10.46    2.50
   2 -12   4    9.12    2.70
   2 -12   4    7.36    1.80
   2 -12   4   11.52    2.40
  -2 -12  -4    7.45    2.11
   2 -12   4    8.26    2.13
  -2 -12  -4   12.72    2.12
  -2 -12  -4    7.33    2.20
  -2 -12  -5   70.84    4.82
   2 -12   5   63.69    4.79
   2 -12   5   74.95    6.63
  -2 -12  -5   64.03    5.70
   2 -12   5   67.33    5.35
  -2 -12  -5   61.94    5.94
  -2 -12  -6  298.32   14.68
  -2 -12  -6  289.33   12.74
   2 -12   6  285.02   12.81
  -2 -12  -6  259.45   14.77
  -2 -12  -7   63.30    4.58
  -2 -12  -7   65.37    5.72
  -2 -12  -7   62.17    5.33
  -2 -12  -7   71.28    5.42
   2 -12   8   10.71    2.29
  -2 -12  -8   11.92    2.33
   2 -12   8   10.41    2.84
  -2 -12  -8   10.58    2.15
   2 -12   8    9.34    2.30
   2 -12   9  234.52   11.87
  -2 -12  -9  243.22   10.65
   2 -12   9  216.55   10.66
  -2 -12 -10   37.84    2.88
   2 -12  10   40.08    3.45
  -2 -11  11   21.89    2.33
   2 -11 -10   49.93    4.41
   2 -11 -10   56.52    4.74
  -2 -11  10   43.52    4.15
  -2 -11  10   44.67    3.74
   2 -11 -10   40.94    3.47
   2 -11  -9   39.38    3.97
  -2 -11   9   35.00    4.02
   2 -11  -9   36.96    3.97
   2 -11  -9   30.74    3.30
   2 -11  -9   37.25    3.67
   2 -11  -8  105.59    7.00
  -2 -11   8  111.98    7.74
  -2 -11   8  111.13   12.32
  -2 -11   8  106.11    6.21
  -2 -11   8   88.91    5.28
   2 -11  -8  119.82    7.52
   2 -11  -8  107.15    6.68
   2 -11  -7   27.56    3.44
  -2 -11   7   22.13    3.50
  -2 -11   7   22.44    5.58
  -2 -11   7   16.97    4.25
  -2 -11   7   20.79    2.47
  -2 -11   7   15.89    2.96
   2 -11  -7   18.44    2.65
  -2 -11   7   16.93    1.91
   2 -11  -7   26.65    3.46
   2 -11  -6  104.62    7.33
   2 -11  -6   96.60    6.42
   2 -11  -6   97.47    8.56
  -2 -11   6   99.90    7.09
  -2 -11   6   95.63   10.80
  -2 -11   6   81.38    7.79
  -2 -11   6  102.31    9.74
  -2 -11   6   97.78    5.36
   2 -11  -6  122.12    6.84
  -2 -11   6   88.40    4.65
  -2 -11   6   85.85    6.07
  -2 -11   6  113.46    5.09
   2 -11  -6  110.42    6.96
   2 -11  -6  115.25    6.73
   2 -11  -5  165.46   10.80
  -2 -11   5  190.27   10.24
   2 -11  -5  169.36    9.05
   2 -11  -5  190.16   10.15
  -2 -11   5  203.93   15.13
  -2 -11   5  204.94   13.79
  -2 -11   5  166.60   11.12
  -2 -11   5  181.44    7.91
  -2 -11   5  164.38    8.47
   2 -11  -5  204.04    9.47
  -2 -11   5  192.63    7.62
   2 -11  -5  201.85    9.67
   2 -11  -5  190.31    9.68
  -2 -11   5  201.50   12.71
   2 -11  -4   39.36    4.28
  -2 -11   4   51.76    6.39
  -2 -11   4   51.55    5.36
  -2 -11   4   48.67    2.73
  -2 -11   4   42.51    2.74
  -2 -11   4   43.33    3.09
   2 -11  -4   51.33    3.91
  -2 -11   4   46.89    5.42
   2 -11  -3  253.66   11.73
  -2 -11   3  300.22   16.38
  -2 -11   3  312.54   14.04
  -2 -11   3  259.53    9.81
  -2 -11   3  272.53    9.91
  -2 -11   3  246.89    9.85
  -2 -11   3  260.38   14.30
  -2 -11   2  408.72   17.64
  -2 -11   2  385.91   14.34
  -2 -11   2  369.56   18.51
  -2 -11   2  378.62   15.32
   2 -11  -2  399.13   16.05
  -2 -11   1  308.86   14.06
  -2 -11   1  280.41   16.31
  -2 -11   1  284.99   12.00
   2 -11  -1  316.44   13.84
  -2 -11   1  296.91   12.75
  -2 -11   0  289.84   16.11
  -2 -11   0  301.62   13.48
  -2 -11   0  274.85   11.63
  -2 -11   0  296.11   10.80
   2 -11   0  328.83   14.38
  -2 -11   0  294.99   12.76
  -2 -11  -1  737.67   27.40
   2 -11   1  631.60   25.22
  -2 -11  -1  690.55   24.17
  -2 -11  -1  693.90   25.53
  -2 -11  -1  706.45   26.93
  -2 -11  -2   17.32    1.99
  -2 -11  -2   24.22    3.19
  -2 -11  -2   25.48    2.64
  -2 -11  -2   28.84    1.78
   2 -11   2   22.13    2.45
  -2 -11  -2   26.24    3.20
   2 -11   2   23.37    2.97
  -2 -11  -3   89.62    5.53
  -2 -11  -3   85.39    5.70
  -2 -11  -3  114.82    7.65
  -2 -11  -3  115.21    6.37
   2 -11   3  105.83    6.21
   2 -11   3  102.37    7.47
   2 -11   4  270.85   13.27
  -2 -11  -4  272.10   12.86
  -2 -11  -4  273.38   11.38
  -2 -11  -4  273.99   11.82
   2 -11   4  222.69   10.79
  -2 -11  -4  223.60   11.36
  -2 -11  -4  192.99   11.38
   2 -11   4  271.52   11.99
   2 -11   4  261.61   13.96
  -2 -11  -4  270.47   11.48
   2 -11   4  241.93   14.23
  -2 -11  -4  277.61   13.01
  -2 -11  -5  104.80    6.13
   2 -11   5   96.27    5.90
   2 -11   5  106.72    7.88
  -2 -11  -5  110.86    7.43
  -2 -11  -5   81.49    6.58
   2 -11   5   93.78    5.68
   2 -11   5  109.81    6.90
  -2 -11  -5  126.90    7.21
   2 -11   5   95.13    8.35
   2 -11   5   91.93    8.62
  -2 -11  -5  104.12    7.45
  -2 -11  -6   77.88    5.16
  -2 -11  -6   77.14    6.17
   2 -11   6   66.30    4.85
   2 -11   6   74.18   10.92
   2 -11   6   65.92    4.80
  -2 -11  -6   91.21    6.11
  -2 -11  -6   70.71    6.35
  -2 -11  -7  121.51    6.49
  -2 -11  -7  131.85    7.21
  -2 -11  -7  144.66    8.71
  -2 -11  -7  139.14    8.13
  -2 -11  -7  150.19    8.17
   2 -11   7  112.60    6.77
   2 -11   7  131.43    8.09
  -2 -11  -7   98.57    8.21
   2 -11   8  138.24    9.21
  -2 -11  -8  133.34    7.79
   2 -11   8  130.04    7.90
  -2 -11  -8  153.79    7.92
  -2 -11  -9   28.48    3.01
   2 -11   9   31.67    4.10
   2 -11   9   25.67    3.06
  -2 -11 -10   95.38    5.16
   2 -11  10   90.82    5.80
  -2 -10  12    6.15    1.25
   2 -10 -12    8.50    1.31
  -2 -10  11   39.94    3.21
  -2 -10  11   45.83    3.46
  -2 -10  10    1.62    1.49
   2 -10 -10    0.86    1.36
   2 -10 -10    4.56    1.96
  -2 -10  10    0.81    1.25
   2 -10 -10    1.37    1.10
   2 -10  -9   48.45    4.82
   2 -10  -9   44.80    4.50
  -2 -10   9   45.49    4.69
  -2 -10   9   39.26    3.31
  -2 -10   9   45.18    3.86
   2 -10  -9   46.30    4.33
   2 -10  -9   44.18    4.25
   2 -10  -8   49.59    4.58
   2 -10  -8   43.16    6.81
  -2 -10   8   45.44    4.80
  -2 -10   8   31.54    5.50
  -2 -10   8   39.50    7.46
  -2 -10   8   40.16    4.90
  -2 -10   8   41.77    3.21
   2 -10  -8   46.16    4.36
   2 -10  -8   46.80    4.50
   2 -10  -7   30.51    5.42
  -2 -10   7   31.02    4.03
  -2 -10   7   39.76    7.12
  -2 -10   7   30.57    5.45
  -2 -10   7   34.25    3.00
   2 -10  -7   31.61    3.29
  -2 -10   7   30.18    2.50
  -2 -10   7   25.23    3.56
   2 -10  -7   36.64    3.96
   2 -10  -7   31.68    3.46
   2 -10  -6  292.13   14.17
   2 -10  -6  320.30   16.95
   2 -10  -6  280.16   13.13
  -2 -10   6  280.22   13.82
  -2 -10   6  301.75   17.72
  -2 -10   6  305.69   19.70
  -2 -10   6  274.77   11.61
  -2 -10   6  296.84   11.13
  -2 -10   6  257.11   12.74
   2 -10  -6  317.78   13.16
   2 -10  -6  316.07   13.26
   2 -10  -6  303.67   13.63
   2 -10  -5  144.84   10.09
   2 -10  -5  159.87    9.12
  -2 -10   5  183.73   12.60
  -2 -10   5  168.29   11.09
  -2 -10   5  183.77   13.94
  -2 -10   5  160.49    7.20
  -2 -10   5  159.99    8.02
   2 -10  -5  182.92    8.62
  -2 -10   5  175.48    6.92
  -2 -10   5  185.17   11.70
   2 -10  -5  178.16    8.96
   2 -10  -4  115.51    7.76
  -2 -10   4  125.82   10.63
  -2 -10   4  137.75   10.38
  -2 -10   4  126.82    8.69
  -2 -10   4  114.50    5.27
   2 -10  -4  125.89    6.55
  -2 -10   4  124.81    5.19
  -2 -10   4  112.14    5.77
  -2 -10   4  129.55    9.05
   2 -10  -3  413.08   17.51
  -2 -10   3  465.96   21.70
  -2 -10   3  467.64   19.36
  -2 -10   3  416.98   14.89
  -2 -10   3  419.15   14.93
  -2 -10   3  420.69   15.33
   2 -10  -3  425.46   16.44
  -2 -10   3  437.70   19.57
  -2 -10   2  588.69   23.23
  -2 -10   2  528.69   19.28
  -2 -10   2  560.97   19.47
  -2 -10   2  529.02   20.31
   2 -10  -2  588.30   21.06
  -2 -10   2  500.41   23.40
  -2 -10   1  166.62    6.83
  -2 -10   1  174.11   11.33
  -2 -10   1  177.74    9.47
  -2 -10   1  167.18    8.12
   2 -10  -1  172.73    8.79
  -2 -10   0   50.25    4.26
  -2 -10   0   47.35    2.33
  -2 -10   0   47.27    5.51
  -2 -10   0   42.83    3.04
  -2 -10   0   49.32    2.60
   2 -10   0   48.27    4.30
   2 -10   0   38.43    2.51
  -2 -10   0   48.96    3.84
  -2 -10  -1  221.25    9.49
  -2 -10  -1  270.59   12.06
  -2 -10  -1  254.70    9.18
  -2 -10  -1  244.81   10.27
   2 -10   1  223.99   10.05
   2 -10   1  234.96   10.68
  -2 -10  -1  248.72   11.45
  -2 -10  -2  262.66   11.02
  -2 -10  -2  263.96   12.69
   2 -10   2  246.36   11.06
  -2 -10  -2  263.58    9.68
  -2 -10  -2  248.16   11.11
   2 -10   2  248.63   12.51
  -2 -10  -2  274.83   12.49
  -2 -10  -3    5.66    1.93
  -2 -10  -3    5.83    1.45
   2 -10   3    7.18    2.23
   2 -10   3    9.06    1.99
  -2 -10  -3    8.92    1.81
   2 -10   3    8.13    1.81
   2 -10   3    7.77    2.33
  -2 -10  -4   45.50    3.59
   2 -10   4   33.53    3.14
   2 -10   4   43.58    4.58
  -2 -10  -4   46.74    4.33
  -2 -10  -4   47.02    3.79
  -2 -10  -4   39.16    3.72
  -2 -10  -4   33.51    3.75
   2 -10   4   37.21    3.12
   2 -10   4   42.40    5.14
   2 -10   4   47.42    4.00
   2 -10   4   37.37    5.10
  -2 -10  -4   42.55    4.20
   2 -10   4   33.56    3.11
  -2 -10  -5  189.24    8.97
   2 -10   5  188.18   10.75
  -2 -10  -5  190.18   10.28
   2 -10   5  167.32    8.49
  -2 -10  -5  148.35    9.50
  -2 -10  -5  164.58   10.35
   2 -10   5  203.22   16.83
   2 -10   5  184.88    8.68
   2 -10   5  196.99   12.27
  -2 -10  -5  213.60   10.02
   2 -10   5  168.48    8.50
  -2 -10  -5  190.23   10.41
  -2 -10  -6   65.52    4.61
  -2 -10  -6   66.53    5.62
   2 -10   6   54.88    4.25
  -2 -10  -6   48.27    5.44
  -2 -10  -6   52.28    3.73
   2 -10   6   73.34   10.63
   2 -10   6   57.59    6.90
   2 -10   6   60.92    4.51
   2 -10   6   59.23    5.00
  -2 -10  -6   73.01    5.35
  -2 -10  -6   58.48    5.60
  -2 -10  -7   34.03    3.10
  -2 -10  -7   44.06    4.31
  -2 -10  -7   41.90    4.49
  -2 -10  -7   36.41    3.50
   2 -10   7   36.33    7.78
  -2 -10  -7   45.38    4.24
   2 -10   7   33.63    3.94
   2 -10   7   34.67    3.48
   2 -10   7   32.85    5.33
   2 -10   7   34.92    5.69
  -2 -10  -7   29.18    4.10
  -2 -10  -8   30.14    3.45
   2 -10   8   27.82    4.21
   2 -10   8   18.22    2.58
   2 -10   8   24.58    3.37
  -2 -10  -8   28.39    3.26
  -2 -10  -8   22.42    2.61
  -2 -10  -9   71.64    4.43
   2 -10   9   63.55    5.28
   2 -10   9   62.55    4.42
  -2 -10 -10    5.11    1.32
   2 -10  10    7.31    1.96
   2 -10  10    3.94    1.28
   2  -9 -12   70.36    3.93
  -2  -9  12   48.71    3.68
   2  -9 -11   15.04    2.45
  -2  -9  11   13.56    2.04
  -2  -9  11   15.56    2.16
  -2  -9  10   13.43    2.51
   2  -9 -10   20.52    3.13
  -2  -9  10   13.37    2.27
  -2  -9  10   13.47    1.96
   2  -9 -10   17.31    2.60
   2  -9 -10   19.29    2.39
  -2  -9   9   14.49    2.82
   2  -9  -9   21.03    3.25
  -2  -9   9   17.11    2.45
  -2  -9   9   16.56    2.21
   2  -9  -9   17.18    2.91
   2  -9  -9   19.48    2.84
   2  -9  -8 1163.29   42.61
   2  -9  -8 1245.93   49.98
  -2  -9   8 1160.33   43.05
   2  -9  -8 1250.89   43.29
  -2  -9   8 1125.61   47.79
  -2  -9   8 1125.47   52.00
  -2  -9   8 1045.12   43.31
  -2  -9   8 1079.52   40.01
   2  -9  -8 1265.31   42.52
   2  -9  -8 1286.10   42.92
  -2  -9   7  165.96    9.69
   2  -9  -7  187.27   13.41
  -2  -9   7  176.34   13.10
  -2  -9   7  152.79   14.12
  -2  -9   7  160.98    9.51
   2  -9  -7  192.79    8.83
  -2  -9   7  158.12    7.40
   2  -9  -7  174.17    9.06
   2  -9  -7  187.43    9.68
   2  -9  -6  103.85    8.71
  -2  -9   6  101.52    6.84
   2  -9  -6   93.77    6.19
   2  -9  -6   99.37    6.93
  -2  -9   6   91.51   10.02
  -2  -9   6   93.31    8.96
   2  -9  -6  106.51    6.10
  -2  -9   6   95.44    5.11
  -2  -9   6   99.63    6.25
   2  -9  -6  116.79    6.45
   2  -9  -6  103.33    6.50
   2  -9  -5  178.15   10.80
  -2  -9   5  176.47   13.21
  -2  -9   5  180.56   12.23
  -2  -9   5  153.65    7.90
  -2  -9   5  165.17    7.10
  -2  -9   5  167.20    6.67
   2  -9  -5  182.40    8.35
  -2  -9   5  166.07   10.88
   2  -9  -4  107.47    7.45
  -2  -9   4  131.32    9.76
  -2  -9   4  113.25    8.23
  -2  -9   4  114.99    9.84
   2  -9  -4  117.69    6.07
  -2  -9   4  110.91    4.78
  -2  -9   4  110.27    5.64
  -2  -9   4  110.22    4.99
  -2  -9   4  130.74    8.61
   2  -9  -3  583.27   23.17
  -2  -9   3  651.38   27.02
  -2  -9   3  640.99   24.84
  -2  -9   3  590.94   20.25
   2  -9  -3  558.20   21.46
  -2  -9   3  627.07   20.32
  -2  -9   3  580.90   20.85
  -2  -9   3  618.32   24.83
  -2  -9   3  562.01   20.37
   2  -9  -2  157.59    8.07
  -2  -9   2  182.12    9.78
  -2  -9   2  151.26    6.52
  -2  -9   2  169.62    6.53
  -2  -9   2  164.06    7.24
  -2  -9   2  176.97    9.98
   2  -9  -2  189.64    7.71
  -2  -9   1  313.42   15.93
  -2  -9   1  302.13   11.94
  -2  -9   1  333.41   14.48
  -2  -9   1  302.70   12.43
   2  -9  -1  333.49   13.24
  -2  -9   0  688.63   23.61
  -2  -9   0  719.88   28.81
  -2  -9   0  715.42   26.54
  -2  -9   0  696.16   23.36
   2  -9   0  738.89   26.55
  -2  -9   0  732.08   25.43
   2  -9   0  621.51   24.19
  -2  -9  -1  153.96    6.66
  -2  -9  -1  161.90    8.51
  -2  -9  -1  154.14   10.04
  -2  -9  -1  135.69    6.80
   2  -9   1  139.71    6.82
  -2  -9  -1  151.76    6.03
  -2  -9  -1  159.47    8.12
   2  -9   1  151.22    7.92
  -2  -9  -2  453.09   17.54
  -2  -9  -2  453.88   19.06
   2  -9   2  419.50   17.29
   2  -9   2  433.44   18.90
  -2  -9  -2  425.70   17.38
   2  -9   2  454.30   19.44
  -2  -9  -2  488.35   18.78
   2  -9   3  218.89   15.39
  -2  -9  -3  183.62   10.35
  -2  -9  -3  182.46    9.24
   2  -9   3  169.64    8.11
   2  -9   3  201.65   10.99
   2  -9   3  184.92    8.99
  -2  -9  -3  213.48    9.29
   2  -9   3  180.29   11.00
   2  -9   4  435.58   24.39
   2  -9   4  407.45   18.68
   2  -9   4  390.97   14.75
  -2  -9  -4  388.01   16.31
  -2  -9  -5  283.24   13.59
  -2  -9  -5  294.73   12.23
   2  -9   5  292.57   14.08
   2  -9   5  271.79   11.69
  -2  -9  -5  316.51   13.75
  -2  -9  -5  248.08   10.70
   2  -9   5  323.71   21.40
  -2  -9  -5  225.33   13.44
   2  -9   5  267.55   11.83
  -2  -9  -5  338.96   13.34
   2  -9   5  295.73   15.92
  -2  -9  -5  315.80   13.80
   2  -9   5  252.33   11.54
  -2  -9  -6  239.13   10.83
  -2  -9  -6  219.95    9.74
  -2  -9  -6  217.67   12.68
  -2  -9  -6  246.45   12.23
   2  -9   6  279.51   20.49
  -2  -9  -6  193.70   12.66
   2  -9   6  226.90   10.69
   2  -9   6  227.66   14.54
   2  -9   6  230.76   11.51
  -2  -9  -6  270.25   11.85
  -2  -9  -6  239.45   12.28
   2  -9   6  222.21   10.25
  -2  -9  -7  135.23    7.45
  -2  -9  -7  127.93    6.76
  -2  -9  -7  111.67    9.33
  -2  -9  -7  137.08    8.47
  -2  -9  -7  149.02    8.32
   2  -9   7  124.08   14.05
  -2  -9  -7  158.90    8.33
   2  -9   7  129.60    8.03
   2  -9   7  119.50   10.62
   2  -9   7  125.06    7.31
  -2  -9  -7  107.16    8.11
  -2  -9  -8   48.18    3.88
   2  -9   8   46.90    5.37
  -2  -9  -8   55.11    4.71
   2  -9   8   44.18    4.04
   2  -9   8   49.15    4.65
  -2  -9  -8   63.99    4.75
  -2  -9  -9    2.74    1.27
  -2  -9  -9    4.02    1.49
   2  -9   9    5.24    2.18
  -2  -9  -9   -0.22    0.45
   2  -9   9    3.79    1.69
   2  -9   9    4.30    1.36
  -2  -9 -10  135.36    6.83
   2  -9  10  148.26    8.01
   2  -9  11   34.99    2.72
   2  -8 -12    5.59    1.30
  -2  -8  11   16.56    2.25
   2  -8 -11   21.32    2.83
   2  -8 -11   14.12    2.27
  -2  -8  11   17.32    2.23
   2  -8 -11   20.35    2.54
   2  -8 -10   75.52    5.80
  -2  -8  10   69.42    5.53
   2  -8 -10   78.25    6.04
  -2  -8  10   67.08    4.50
  -2  -8  10   75.89    5.06
   2  -8 -10   62.15    5.18
   2  -8  -9   14.84    2.87
   2  -8  -9   16.62    4.50
  -2  -8   9   12.75    2.71
   2  -8  -9   17.56    3.05
  -2  -8   9   12.39    4.60
  -2  -8   9   12.51    1.98
  -2  -8   9   10.06    2.97
  -2  -8   9   13.57    2.24
   2  -8  -9   12.58    2.38
   2  -8  -8   22.85    5.05
   2  -8  -8   24.12    3.38
  -2  -8   8   14.15    2.86
  -2  -8   8   15.10    4.81
  -2  -8   8   15.28    4.05
  -2  -8   8   13.43    2.96
  -2  -8   8   19.95    2.51
  -2  -8   8   16.30    2.10
   2  -8  -8   18.71    2.96
   2  -8  -8   19.69    3.05
  -2  -8   7   63.87    5.50
   2  -8  -7   77.49    8.40
  -2  -8   7   80.92    8.46
  -2  -8   7   66.05    8.98
  -2  -8   7   66.58    5.54
   2  -8  -7   78.13    5.62
   2  -8  -7   73.04    5.33
   2  -8  -6  102.53    6.38
   2  -8  -6   96.51    8.54
   2  -8  -6  108.73    7.08
  -2  -8   6  121.25   11.02
  -2  -8   6  103.70    9.27
  -2  -8   6   98.49    6.25
   2  -8  -6  115.54    6.20
   2  -8  -6  108.16    6.58
   2  -8  -5   56.35    5.89
  -2  -8   5   70.74    7.80
  -2  -8   5   68.01    7.15
   2  -8  -5   76.90    4.57
  -2  -8   5   64.70    4.37
  -2  -8   5   65.37    3.61
  -2  -8   5   72.61    3.31
  -2  -8   5   69.35    6.34
   2  -8  -4  131.14    8.31
  -2  -8   4  149.52   10.27
  -2  -8   4  148.80   10.89
  -2  -8   4  134.62    5.70
  -2  -8   4  141.34    6.62
   2  -8  -4  130.60    6.53
  -2  -8   4  133.30    5.43
  -2  -8   4  139.59    8.86
   2  -8  -3  507.31   21.17
  -2  -8   3  571.48   24.31
  -2  -8   3  562.48   22.64
  -2  -8   3  536.13   18.39
  -2  -8   3  537.64   19.20
  -2  -8   3  558.40   18.51
   2  -8  -3  552.02   19.62
  -2  -8   3  523.04   22.19
  -2  -8   3  508.96   18.44
   2  -8  -2 1680.38   57.69
  -2  -8   2 1794.19   59.56
  -2  -8   2 1676.23   55.21
   2  -8  -2 1839.04   56.09
  -2  -8   2 1544.56   58.96
  -2  -8   2 1575.12   55.89
  -2  -8   1  998.52   34.75
  -2  -8   1 1004.85   36.49
   2  -8  -1 1028.65   33.11
  -2  -8   1  935.87   32.48
  -2  -8   0  496.41   21.70
  -2  -8   0  502.52   17.92
  -2  -8   0  495.84   20.06
   2  -8   0  547.68   20.08
   2  -8   0  472.17   18.61
  -2  -8   0  508.61   18.97
  -2  -8  -1  593.37   21.53
  -2  -8  -1  575.17   25.17
  -2  -8  -1  619.07   23.66
  -2  -8  -1  544.85   21.58
   2  -8   1  585.47   23.26
  -2  -8  -1  591.46   22.82
  -2  -8  -2  564.18   20.68
   2  -8   2  607.25   27.36
  -2  -8  -2  534.18   21.86
   2  -8   2  518.30   21.90
   2  -8   2  498.95   20.10
  -2  -8  -2  516.41   20.25
   2  -8   2  541.13   22.47
  -2  -8  -2  549.70   21.39
   2  -8   3  185.08   13.95
  -2  -8  -3  170.43    8.76
  -2  -8  -3  165.45    9.50
   2  -8   3  155.10    7.48
   2  -8   3  164.07    8.21
   2  -8   3  181.44   10.22
  -2  -8  -3  183.20    8.39
   2  -8   4  298.54   19.00
   2  -8   4  269.60   11.11
   2  -8   4  281.09   14.58
  -2  -8  -4  280.00   12.43
  -2  -8  -5   28.11    2.79
   2  -8   5   23.09    2.49
  -2  -8  -5   26.49    3.39
  -2  -8  -5   28.10    3.30
   2  -8   5   22.01    3.34
   2  -8   5   27.52    6.18
  -2  -8  -5   22.40    3.48
   2  -8   5   23.36    2.73
   2  -8   5   26.85    3.10
  -2  -8  -5   28.16    3.06
  -2  -8  -5   31.40    3.27
   2  -8   5   25.01    4.37
  -2  -8  -5   26.05    3.21
   2  -8   5   20.41    2.38
  -2  -8  -6  138.51    7.41
  -2  -8  -6  132.05    6.54
  -2  -8  -6  150.15    8.64
  -2  -8  -6  128.87    9.04
   2  -8   6  148.69   14.29
  -2  -8  -6  110.74    8.97
  -2  -8  -6  157.48    8.27
  -2  -8  -6  144.82    8.19
   2  -8   6  133.14   10.59
   2  -8   6  143.44    8.14
   2  -8   6  132.11    7.33
  -2  -8  -6  134.34    8.31
   2  -8   6  121.16    6.77
  -2  -8  -7    9.72    2.21
  -2  -8  -7   10.85    2.11
  -2  -8  -7    7.70    2.61
  -2  -8  -7   10.92    1.94
  -2  -8  -7   11.29    2.59
   2  -8   7    7.44    4.19
   2  -8   7    8.84    2.07
  -2  -8  -7    8.31    2.09
   2  -8   7   10.86    2.51
   2  -8   7    6.30    2.82
  -2  -8  -7    7.68    2.16
  -2  -8  -8   64.92    5.14
  -2  -8  -8   64.08    4.55
   2  -8   8   60.06    6.11
   2  -8   8   55.38    9.23
   2  -8   8   60.59    4.82
  -2  -8  -8   74.66    5.24
   2  -8   8   64.15    5.32
   2  -8   9   16.50    3.27
  -2  -8  -9   18.65    2.55
   2  -8   9   16.36    2.37
   2  -8   9   19.91    2.88
  -2  -8  -9   18.22    2.33
  -2  -8 -10    8.65    1.56
  -2  -8 -10   10.52    1.79
   2  -8  10    6.91    2.18
   2  -8  10    9.39    1.80
   2  -8  11   26.83    2.52
  -2  -8 -11   24.32    1.86
   2  -7 -12    7.76    1.58
  -2  -7  11   89.64    5.74
  -2  -7  11  101.20    5.73
  -2  -7  11   94.51    5.41
   2  -7 -11  105.80    6.35
   2  -7 -10   28.76    3.76
  -2  -7  10   26.46    3.47
   2  -7 -10   32.75    3.98
  -2  -7  10   31.11    3.18
  -2  -7  10   25.38    2.78
   2  -7 -10   34.98    3.91
   2  -7  -9   78.70    6.17
   2  -7  -9   80.86    6.11
   2  -7  -9   80.45    9.54
  -2  -7   9   69.72    5.82
  -2  -7   9   56.04    8.98
  -2  -7   9   69.99    4.84
  -2  -7   9   60.72    6.53
  -2  -7   9   69.00    4.61
   2  -7  -9   77.07    5.56
   2  -7  -9   73.81    5.82
   2  -7  -8  232.83   12.17
   2  -7  -8  270.61   17.54
  -2  -7   8  222.70   12.00
  -2  -7   8  232.11   18.03
  -2  -7   8  222.58   15.56
  -2  -7   8  247.34   10.33
  -2  -7   8  243.70   10.62
  -2  -7   8  221.39   12.72
   2  -7  -8  253.95   12.08
   2  -7  -8  262.89   12.11
   2  -7  -7   41.36    6.35
   2  -7  -7   44.51    4.19
  -2  -7   7   35.29    3.97
  -2  -7   7   44.60    6.33
  -2  -7   7   33.65    6.37
   2  -7  -7   45.70    3.83
  -2  -7   7   43.86    3.20
  -2  -7   7   38.17    4.12
   2  -7  -7   50.34    4.29
   2  -7  -7   42.52    4.04
   2  -7  -6   25.43    4.34
   2  -7  -6   20.86    2.95
  -2  -7   6   22.67    4.33
  -2  -7   6   20.16    4.52
   2  -7  -6   25.34    2.60
  -2  -7   6   19.03    2.55
   2  -7  -5  128.59    9.08
  -2  -7   5  151.59   10.49
  -2  -7   5  135.82   10.81
   2  -7  -5  145.96    7.71
   2  -7  -5  141.72    6.75
  -2  -7   5  135.14    5.94
  -2  -7   5  135.11    7.01
  -2  -7   5  134.18    5.42
  -2  -7   5  151.17    9.36
   2  -7  -4  109.64    7.42
  -2  -7   4  126.89    9.42
  -2  -7   4  119.07    8.91
  -2  -7   4  113.82    4.97
   2  -7  -4  110.12    6.24
   2  -7  -4  117.71    5.71
  -2  -7   4  114.10    4.65
  -2  -7   4  116.04    5.86
  -2  -7   4  107.90    7.43
   2  -7  -3  244.18   11.33
  -2  -7   3  255.79   13.31
  -2  -7   3  242.91    9.43
  -2  -7   3  228.63   11.57
  -2  -7   3  223.42    8.58
  -2  -7   2  272.63   13.70
  -2  -7   2  284.80   12.80
   2  -7  -2  240.10   11.27
   2  -7  -2  278.89    9.63
   2  -7  -2  223.74    9.89
  -2  -7   2  259.00   12.34
  -2  -7   1 1953.88   65.53
  -2  -7   1 1954.06   64.22
   2  -7  -1 2034.67   62.10
  -2  -7   0 1367.62   47.54
  -2  -7   0 1375.03   48.89
  -2  -7   0 1347.98   45.64
   2  -7   0 1341.44   46.46
  -2  -7  -1 1366.35   50.02
  -2  -7  -1 1405.56   48.71
  -2  -7  -1 1390.09   46.84
   2  -7   1 1409.52   48.72
   2  -7   2  295.60   16.87
  -2  -7  -2  274.82   11.92
  -2  -7  -2  285.35   13.14
   2  -7   2  264.64   11.60
  -2  -7  -2  317.54   12.12
   2  -7   2  273.91   13.30
   2  -7   3  453.10   24.01
  -2  -7  -3  441.15   18.09
   2  -7   3  406.22   16.69
  -2  -7  -3  402.90   16.92
   2  -7   3  437.73   19.67
  -2  -7  -3  471.54   18.36
   2  -7   4    4.98    3.28
  -2  -7  -4    3.44    1.40
   2  -7   4    5.85    1.53
   2  -7   4    5.70    2.37
   2  -7   4    4.27    1.61
  -2  -7  -4    4.52    1.36
  -2  -7  -4    5.83    1.66
   2  -7   5  116.29    7.78
  -2  -7  -5  124.98    6.69
  -2  -7  -5  103.81    7.79
   2  -7   5  151.19   13.24
  -2  -7  -5  129.11    7.19
   2  -7   5  127.90    6.81
   2  -7   5  127.32    9.65
   2  -7   5  129.80    7.30
  -2  -7  -5  148.27    7.67
  -2  -7  -5  122.57    7.35
  -2  -7  -6  245.34   13.36
  -2  -7  -6  245.15   11.12
  -2  -7  -6  257.88   12.31
  -2  -7  -6  230.26   10.12
  -2  -7  -6  214.06   13.24
   2  -7   6  263.23   19.29
  -2  -7  -6  297.75   12.36
  -2  -7  -6  254.00   11.96
   2  -7   6  236.20   14.94
   2  -7   6  254.90   11.91
   2  -7   6  236.08   11.12
   2  -7   6  220.87   10.41
  -2  -7  -6  264.26   12.29
  -2  -7  -7 1114.04   40.36
  -2  -7  -7 1032.19   43.88
  -2  -7  -7 1097.01   39.45
  -2  -7  -7 1148.80   40.98
   2  -7   7 1052.77   40.33
   2  -7   7 1110.43   41.13
  -2  -7  -7 1175.96   41.68
   2  -7   7 1083.78   46.26
   2  -7   7 1207.62   53.55
  -2  -7  -8   49.31    4.04
  -2  -7  -8   45.36    6.12
  -2  -7  -8   57.71    4.77
   2  -7   8   57.61    5.88
   2  -7   8   52.50    4.55
   2  -7   8   46.71    6.73
   2  -7   8   54.85    4.83
  -2  -7  -8   65.78    4.87
   2  -7   8   43.83    8.32
  -2  -7  -9    2.29    1.28
   2  -7   9    1.42    2.22
  -2  -7  -9    1.39    1.34
   2  -7   9    2.02    1.45
  -2  -7  -9   -0.11    0.36
   2  -7   9    2.46    1.39
   2  -7  10   92.35    6.29
  -2  -7 -10   91.78    5.32
   2  -7  10   77.00    5.08
  -2  -7 -10   88.08    5.03
  -2  -7 -11  102.97    4.95
   2  -7  11  136.00    6.34
   2  -6 -12    7.03    1.55
   2  -6 -12    5.23    1.40
   2  -6 -12    4.74    1.32
   2  -6 -11    8.86    2.11
   2  -6 -11    9.80    2.18
  -2  -6  11    8.05    1.81
  -2  -6  11    9.42    1.78
  -2  -6  11    9.61    1.80
   2  -6 -10  139.77    8.44
   2  -6 -10  143.07    8.56
  -2  -6  10  108.98    7.46
  -2  -6  10  130.96    7.10
  -2  -6  10  116.28    6.65
   2  -6 -10  142.96    8.29
  -2  -6   9   23.49    3.41
   2  -6  -9   30.32    6.06
   2  -6  -9   28.01    3.68
   2  -6  -9   30.08    3.77
  -2  -6   9   20.61    5.62
  -2  -6   9   20.27    4.52
  -2  -6   9   28.83    2.96
  -2  -6   9   19.44    3.75
  -2  -6   9   28.53    2.78
   2  -6  -9   29.08    3.66
   2  -6  -9   27.06    3.27
   2  -6  -8  192.08   14.50
   2  -6  -8  178.77    9.86
   2  -6  -8  165.15    9.46
  -2  -6   8  163.05    9.60
  -2  -6   8  171.19   15.03
  -2  -6   8  170.93   13.07
   2  -6  -8  186.74    9.03
  -2  -6   8  173.81    8.26
  -2  -6   8  169.06   10.38
  -2  -6   8  172.24    8.01
   2  -6  -8  181.63    9.67
   2  -6  -8  192.34    9.68
  -2  -6   7  136.50    8.27
   2  -6  -7  171.33   12.63
   2  -6  -7  148.06    8.40
  -2  -6   7  142.76   12.79
  -2  -6   7  154.52   11.82
   2  -6  -7  160.51    8.07
  -2  -6   7  147.03    8.67
  -2  -6   7  145.72    6.90
   2  -6  -7  150.27    8.24
   2  -6  -7  155.42    8.33
   2  -6  -6   78.37    7.38
  -2  -6   6   61.05    6.83
  -2  -6   6   56.51    7.21
   2  -6  -6   72.27    4.34
  -2  -6   6   64.52    3.69
  -2  -6   6   64.45    4.72
   2  -6  -5  254.66   13.72
  -2  -6   5  250.32   15.18
  -2  -6   5  262.34   14.71
   2  -6  -5  254.54   11.49
   2  -6  -5  255.48   10.45
  -2  -6   5  251.88   11.12
  -2  -6   5  263.63   13.35
   2  -6  -4  735.32   29.83
  -2  -6   4  755.64   31.86
  -2  -6   4  853.82   32.19
  -2  -6   4  789.42   27.58
   2  -6  -4  750.18   27.84
  -2  -6   4  797.81   29.82
   2  -6  -3 1023.27   37.34
  -2  -6   3  989.73   37.36
  -2  -6   2 1241.58   43.58
  -2  -6   2 1295.21   44.77
  -2  -6   2 1329.17   43.75
   2  -6  -2 1161.62   42.10
   2  -6  -2 1131.89   40.77
  -2  -6   2 1220.02   42.97
  -2  -6   1 1896.73   61.04
  -2  -6   1 1851.14   61.89
   2  -6  -1 1727.32   59.58
   2  -6  -1 1677.64   58.84
  -2  -6   0 1492.18   53.11
  -2  -6   0 1527.07   50.84
  -2  -6   0 1566.19   52.52
   2  -6   0 1448.83   51.47
  -2  -6  -1  604.70   23.40
  -2  -6  -1  576.44   20.87
   2  -6   1  560.57   21.99
   2  -6   1  604.01   22.64
   2  -6   2 1764.91   65.31
  -2  -6  -2 1636.45   59.50
   2  -6   2 1658.40   61.15
   2  -6   3  331.19   18.02
  -2  -6  -3  314.95   13.24
   2  -6   3  286.50   11.72
   2  -6   3  299.94   12.36
  -2  -6  -3  283.42   11.75
   2  -6   3  316.77   14.73
  -2  -6  -3  305.37   12.77
   2  -6   4  320.54   18.84
  -2  -6  -4  295.43   13.71
   2  -6   4  294.99   12.35
   2  -6   4  310.44   13.05
   2  -6   4  292.63   15.65
  -2  -6  -4  265.76   12.20
  -2  -6  -4  294.99   13.04
  -2  -6  -5   38.91    3.20
  -2  -6  -5   30.66    3.88
   2  -6   5   32.23    6.15
   2  -6   5   36.65    5.08
   2  -6   5   35.62    3.50
  -2  -6  -5   37.93    3.94
  -2  -6  -5   37.88    3.46
   2  -6   5   32.65    3.10
  -2  -6  -5   38.50    3.62
  -2  -6  -6   22.21    3.58
  -2  -6  -6   26.51    2.88
  -2  -6  -6   25.39    3.24
  -2  -6  -6   20.19    2.24
   2  -6   6   23.34    5.78
  -2  -6  -6   21.22    3.65
   2  -6   6   22.99    4.53
   2  -6   6   25.04    3.10
  -2  -6  -6   32.89    3.50
  -2  -6  -6   22.99    3.01
   2  -6   6   28.25    3.05
   2  -6   6   23.47    2.54
  -2  -6  -6   22.92    3.01
  -2  -6  -7   33.32    4.88
  -2  -6  -7   40.03    3.67
  -2  -6  -7   33.57    3.11
   2  -6   7   31.09    4.38
  -2  -6  -7   38.86    3.82
  -2  -6  -7   43.06    4.26
   2  -6   7   35.60    5.82
   2  -6   7   37.32    3.77
  -2  -6  -7   42.24    3.96
   2  -6   7   37.47    3.99
   2  -6   7   26.93    6.52
  -2  -6  -7   33.20    5.22
   2  -6   8  186.57   11.09
  -2  -6  -8  160.91   12.10
  -2  -6  -8  185.61    9.53
  -2  -6  -8  166.45    8.64
  -2  -6  -8  213.75    9.76
  -2  -6  -8  175.99    9.87
   2  -6   8  162.52    9.12
   2  -6   8  140.83   12.40
   2  -6   8  179.63    9.70
   2  -6   8  187.47   17.07
  -2  -6  -9   91.14    5.04
  -2  -6  -9   85.85    4.81
   2  -6   9   77.69    6.09
   2  -6   9   82.44    5.03
   2  -6   9   86.25    5.29
  -2  -6 -10  118.28    6.31
   2  -6  10  122.46    7.51
   2  -6  10  100.65    6.10
   2  -6  10  103.04    6.05
  -2  -6 -10  109.80    6.04
   2  -6  11   33.89    3.02
  -2  -6 -11   24.36    1.97
  -2  -6 -11   31.15    2.33
   2  -5 -12  114.19    6.23
   2  -5 -12  124.92    6.51
   2  -5 -12  121.68    6.33
  -2  -5  11  137.36    7.60
   2  -5 -11  147.70    8.37
  -2  -5  11  137.69    7.17
  -2  -5  11  145.66    7.32
   2  -5 -11  161.75    8.49
   2  -5 -10   50.34    4.84
  -2  -5  10   45.66    4.53
  -2  -5  10   49.16    3.98
  -2  -5  10   49.30    3.93
   2  -5 -10   55.69    5.05
   2  -5  -9   23.99    5.84
   2  -5  -9   26.10    3.55
  -2  -5   9   22.54    3.36
   2  -5  -9   35.72    4.11
  -2  -5   9   27.85    6.46
  -2  -5   9   26.39    5.13
  -2  -5   9   26.40    2.81
  -2  -5   9   23.89    4.07
  -2  -5   9   26.59    2.79
   2  -5  -9   29.73    3.74
   2  -5  -9   27.40    3.29
   2  -5  -8  119.67    7.67
  -2  -5   8  107.05    7.38
   2  -5  -8  115.33    7.46
   2  -5  -8  140.51   12.14
   2  -5  -8  128.62    7.22
  -2  -5   8  114.19   12.11
  -2  -5   8  118.68   10.73
  -2  -5   8  123.32    8.42
  -2  -5   8  122.10    6.33
   2  -5  -8  128.49    7.69
   2  -5  -8  125.28    7.38
   2  -5  -7  113.99    7.12
  -2  -5   7  111.90    7.15
   2  -5  -7  127.09   10.70
   2  -5  -7  137.97    7.23
  -2  -5   7  127.19   11.68
  -2  -5   7  129.55   10.57
  -2  -5   7  109.06    7.29
  -2  -5   7  118.16    5.83
   2  -5  -7  124.69    7.19
   2  -5  -7  124.17    7.12
  -2  -5   6  777.91   33.64
  -2  -5   6  794.69   35.01
  -2  -5   6  736.53   28.80
   2  -5  -6  840.52   29.70
  -2  -5   6  765.04   27.02
   2  -5  -5 1715.89   60.96
  -2  -5   5 1758.19   61.88
  -2  -5   5 1543.60   61.79
  -2  -5   5 1664.16   55.38
  -2  -5   5 1667.80   57.08
   2  -5  -5 1717.35   57.39
  -2  -5   5 1693.48   59.65
   2  -5  -5 1667.94   56.85
   2  -5  -4   35.14    3.99
  -2  -5   4   38.65    4.65
  -2  -5   4   36.05    4.65
  -2  -5   4   32.60    2.80
   2  -5  -4   30.47    2.77
  -2  -5   4   35.02    3.65
  -2  -5   3  523.89   21.25
   2  -5  -3  496.19   19.84
  -2  -5   3  482.69   19.58
  -2  -5   2  353.99   14.63
   2  -5  -2  330.45   13.96
   2  -5  -2  323.45   12.95
  -2  -5   2  324.50   14.16
  -2  -5   1 4401.36  135.81
  -2  -5   1 4595.81  135.43
  -2  -5   0 3662.05  122.84
  -2  -5   0 3675.29  121.25
   2  -5   0 3749.64  121.94
  -2  -5  -1   21.50    2.04
  -2  -5  -1   26.43    2.94
   2  -5   1   24.34    3.53
   2  -5   1   18.61    2.46
   2  -5   1   19.91    2.56
   2  -5   2  299.08   15.63
  -2  -5  -2  276.59   12.64
  -2  -5  -2  300.08   12.00
   2  -5   2  307.06   13.50
   2  -5   3  810.44   32.60
  -2  -5  -3  738.14   27.06
  -2  -5  -3  740.63   27.44
   2  -5   3  687.14   25.45
   2  -5   3  733.46   28.82
   2  -5   3  742.08   26.10
  -2  -5  -3  702.92   26.35
   2  -5   4   61.42    7.63
  -2  -5  -4   64.36    5.12
   2  -5   4   63.93    4.32
  -2  -5  -4   65.40    4.26
   2  -5   4   66.53    6.51
  -2  -5  -4   86.18    5.37
   2  -5   4   71.10    4.84
  -2  -5  -4   66.39    4.61
   2  -5   5   49.66    7.17
  -2  -5  -5   43.90    4.52
   2  -5   5   42.81    3.62
   2  -5   5   53.12    4.18
  -2  -5  -5   58.25    4.81
   2  -5   5   47.49    5.95
  -2  -5  -5   44.93    3.76
  -2  -5  -5   46.57    3.89
  -2  -5  -6  219.79   11.97
  -2  -5  -6  195.57    9.62
  -2  -5  -6  204.33    8.80
  -2  -5  -6  209.67   10.39
  -2  -5  -6  199.72    9.53
  -2  -5  -6  189.99   11.91
   2  -5   6  209.13   16.33
  -2  -5  -6  241.27   10.98
   2  -5   6  196.96   10.08
   2  -5   6  194.66    9.69
   2  -5   6  203.04   13.48
  -2  -5  -6  204.58   10.19
  -2  -5  -6  219.61   10.21
   2  -5   6  178.72    8.86
  -2  -5  -7   10.97    3.05
  -2  -5  -7    9.61    1.83
  -2  -5  -7   10.94    2.16
   2  -5   7   11.91    2.94
  -2  -5  -7   12.23    2.24
  -2  -5  -7   12.45    2.41
   2  -5   7   12.23    2.45
   2  -5   7    9.24    2.28
  -2  -5  -7   11.95    2.52
   2  -5   7   10.39    3.70
   2  -5   7   13.60    4.76
  -2  -5  -7   10.56    3.21
   2  -5   8  670.56   28.48
  -2  -5  -8  708.07   26.53
  -2  -5  -8  662.42   30.64
  -2  -5  -8  696.01   25.75
  -2  -5  -8  734.72   27.53
  -2  -5  -8  790.78   26.81
   2  -5   8  634.68   31.91
   2  -5   8  650.74   26.58
   2  -5   8  644.13   26.34
   2  -5   8  624.79   36.02
   2  -5   9   99.77    7.52
  -2  -5  -9   92.32    5.85
  -2  -5  -9   94.57    5.90
   2  -5   9   84.11    5.97
  -2  -5  -9   96.82    6.50
   2  -5   9   92.23    6.18
  -2  -5 -10   41.92    3.48
   2  -5  10   40.70    4.34
   2  -5  10   37.63    3.47
   2  -5  10   35.68    3.38
  -2  -5 -10   41.35    3.46
  -2  -5 -11    3.11    0.80
   2  -5  11    3.36    1.41
  -2  -5 -11    4.06    1.17
   2  -4 -12   56.72    4.14
   2  -4 -12   63.15    4.27
   2  -4 -12   59.54    4.21
  -2  -4  11   17.04    2.52
   2  -4 -11   25.26    3.25
  -2  -4  11   20.40    2.49
  -2  -4  11   19.22    2.41
   2  -4 -11   26.75    3.43
   2  -4 -10  194.23   10.42
  -2  -4  10  162.35    9.53
  -2  -4  10  181.33    8.83
  -2  -4  10  183.13    8.90
   2  -4 -10  197.35   10.40
   2  -4  -9   89.78    6.55
   2  -4  -9   98.95    6.95
   2  -4  -9   98.67   10.77
  -2  -4   9   84.43    6.42
  -2  -4   9   77.15   10.44
   2  -4  -9   94.66    5.95
  -2  -4   9   77.03    8.73
  -2  -4   9   91.80    5.44
  -2  -4   9   82.49    7.48
  -2  -4   9   87.62    5.36
   2  -4  -9   93.47    6.64
   2  -4  -9   94.27    6.10
   2  -4  -8   15.91    4.37
   2  -4  -8   15.87    2.65
   2  -4  -8   15.83    2.73
  -2  -4   8   13.19    2.56
  -2  -4   8   17.90    4.98
   2  -4  -8   17.78    2.59
  -2  -4   8   19.15    4.29
  -2  -4   8   20.02    2.20
  -2  -4   8   13.79    2.88
   2  -4  -8   17.21    2.56
   2  -4  -8   16.90    2.83
   2  -4  -7  326.74   14.66
   2  -4  -7  404.03   20.67
  -2  -4   7  295.37   14.36
  -2  -4   7  344.14   19.16
  -2  -4   7  324.74   20.21
  -2  -4   7  324.79   15.11
  -2  -4   7  344.29   13.06
   2  -4  -7  356.96   14.64
   2  -4  -7  357.77   14.95
   2  -4  -7  354.63   14.81
   2  -4  -6  116.10    9.36
  -2  -4   6  112.03    9.13
  -2  -4   6  110.85    9.69
  -2  -4   6  103.56    5.05
   2  -4  -6  112.58    6.76
  -2  -4   6  108.81    6.46
   2  -4  -6  113.53    6.41
   2  -4  -5  601.70   25.30
  -2  -4   5  553.87   25.79
  -2  -4   5  601.17   25.66
  -2  -4   5  553.92   21.75
   2  -4  -5  607.03   22.02
   2  -4  -5  586.94   21.63
   2  -4  -4 1449.42   50.94
  -2  -4   4 1378.26   51.68
   2  -4  -4 1390.02   48.07
  -2  -4   4 1424.11   48.21
  -2  -4   4 1464.85   49.71
  -2  -4   3  237.97   11.53
   2  -4  -3  223.86   10.72
  -2  -4   3  219.54   10.15
  -2  -4   2  586.17   21.69
   2  -4  -2  551.29   21.49
  -2  -4   2  584.59   21.58
   2  -4  -2  565.82   20.74
   2  -4  -1  823.07   30.94
   2  -4  -1  868.53   30.67
  -2  -4   0 3589.99  117.57
  -2  -4   0 3549.45  118.43
   2  -4   0 3592.16  118.10
  -2  -4  -1  316.40   12.49
  -2  -4  -1  321.74   13.28
   2  -4   1  339.85   15.22
  -2  -4  -1  311.62   13.35
   2  -4   1  297.52   13.15
   2  -4   1  329.59   13.73
   2  -4   2  156.80    9.83
  -2  -4  -2  140.38    7.40
  -2  -4  -2  141.76    6.89
   2  -4   2  147.54    8.15
  -2  -4  -3  129.96    7.08
  -2  -4  -3  124.39    7.29
   2  -4   3  134.65   10.03
   2  -4   3  126.03    6.18
   2  -4   3  138.13    8.65
   2  -4   3  132.49    6.52
  -2  -4  -4  257.41   11.81
   2  -4   4  274.18   15.75
   2  -4   4  244.15   10.26
   2  -4   4  279.66   11.03
  -2  -4  -4  249.37   10.04
   2  -4   4  267.46   13.94
  -2  -4  -4  243.26   10.39
  -2  -4  -5   18.53    3.07
   2  -4   5   17.96    4.56
   2  -4   5   17.56    2.47
  -2  -4  -5   21.18    3.53
  -2  -4  -5   23.19    2.60
   2  -4   5   21.43    4.15
   2  -4   5   19.60    2.65
  -2  -4  -5   20.52    2.47
  -2  -4  -6  400.83   16.80
  -2  -4  -6  394.77   15.83
   2  -4   6  436.10   25.11
  -2  -4  -6  399.30   19.64
   2  -4   6  399.36   16.99
   2  -4   6  422.84   21.71
  -2  -4  -6  415.35   17.43
   2  -4   6  438.43   17.59
  -2  -4  -6  438.97   17.17
  -2  -4  -7   47.78    3.62
  -2  -4  -7   44.44    4.01
   2  -4   7   41.51    4.92
  -2  -4  -7   43.76    5.45
   2  -4   7   45.95    4.16
   2  -4   7   43.27    6.38
  -2  -4  -7   57.52    4.73
   2  -4   7   50.27    4.41
  -2  -4  -7   44.92    4.37
  -2  -4  -7   39.16    5.52
   2  -4   7   57.19    8.83
  -2  -4  -8   22.36    4.38
  -2  -4  -8   26.00    3.00
  -2  -4  -8   34.42    3.53
   2  -4   8   25.93    4.16
  -2  -4  -8   29.76    3.35
   2  -4   8   25.93    3.33
   2  -4   8   33.17    5.79
   2  -4   8   30.00    3.58
  -2  -4  -8   30.75    3.74
   2  -4   8   23.67    6.03
   2  -4   9   30.00    4.13
  -2  -4  -9   35.26    3.29
  -2  -4  -9   35.62    3.71
   2  -4   9   35.79    3.50
   2  -4   9   34.53    3.54
  -2  -4 -10   81.54    5.06
   2  -4  10   77.03    5.99
   2  -4  10   71.23    5.03
   2  -4  10   72.44    4.90
  -2  -4 -10   82.52    5.15
   2  -4  11   80.99    5.07
  -2  -4 -11   71.10    4.24
   2  -3 -12   39.72    3.26
  -2  -3  12   29.24    2.73
   2  -3 -12   35.70    3.25
   2  -3 -11   27.88    3.40
  -2  -3  11   24.04    2.92
  -2  -3  11   24.05    2.73
  -2  -3  11   29.03    2.87
   2  -3 -11   31.53    3.66
   2  -3 -10   32.83    3.97
  -2  -3  10   27.61    3.56
  -2  -3  10   33.28    3.14
  -2  -3  10   30.14    3.10
   2  -3 -10   37.40    4.14
   2  -3  -9  143.70    8.81
   2  -3  -9  155.34   13.58
   2  -3  -9  164.16    9.34
  -2  -3   9  133.61    8.48
  -2  -3   9  124.09   11.57
   2  -3  -9  166.06    8.51
  -2  -3   9  140.54   14.09
  -2  -3   9  151.22    7.49
  -2  -3   9  136.79    9.93
  -2  -3   9  143.20    7.44
   2  -3  -9  165.21    9.19
   2  -3  -8   93.50    6.50
   2  -3  -8   98.23   10.14
  -2  -3   8   80.42    6.12
   2  -3  -8   78.13    6.00
  -2  -3   8   93.19    9.51
  -2  -3   8   86.54   10.29
   2  -3  -8  106.29    6.48
  -2  -3   8   99.88    5.24
  -2  -3   8   91.71    7.08
   2  -3  -8   97.29    6.52
   2  -3  -8  101.96    6.67
   2  -3  -8   95.24    6.15
   2  -3  -7   86.46    5.77
   2  -3  -7   91.50    5.99
   2  -3  -7  103.76    9.48
  -2  -3   7   99.35    9.17
  -2  -3   7   86.40    9.34
   2  -3  -7   98.82    6.57
  -2  -3   7   93.06    4.81
  -2  -3   7   89.85    6.30
   2  -3  -7   98.00    6.14
   2  -3  -7   94.61    6.04
   2  -3  -7   94.62    5.86
   2  -3  -6  476.06   22.33
  -2  -3   6  418.91   20.92
  -2  -3   6  408.39   21.74
  -2  -3   6  409.75   17.33
  -2  -3   6  425.13   15.52
   2  -3  -6  458.14   17.75
   2  -3  -6  423.08   16.98
   2  -3  -5  746.71   29.23
  -2  -3   5  666.39   29.21
  -2  -3   5  697.19   29.05
  -2  -3   5  682.70   25.40
   2  -3  -5  702.37   25.26
   2  -3  -5  672.09   24.89
   2  -3  -4  252.95   12.76
  -2  -3   4  242.38   12.93
  -2  -3   4  248.99   10.57
  -2  -3   4  275.41   11.63
  -2  -3   3  257.29   12.52
  -2  -3   3  252.35   11.80
   2  -3  -3  235.00   11.38
   2  -3  -3  262.95   10.52
  -2  -3   3  242.59   10.61
  -2  -3   2  556.25   20.61
   2  -3  -2  555.68   21.01
  -2  -3   2  583.70   20.67
   2  -3  -2  530.15   20.17
  -2  -3   1 1858.26   60.79
   2  -3  -1 1731.90   60.23
   2  -3  -1 1760.79   59.97
  -2  -3   0 2834.05   95.04
  -2  -3   0 2885.13   94.97
   2  -3   0 2891.02   95.45
   2  -3   1 5946.99  196.75
  -2  -3  -1 5976.37  194.95
  -2  -3  -1 5926.41  194.57
   2  -3   1 5871.95  195.35
   2  -3   1 6288.65  196.04
   2  -3   2  114.73    7.82
  -2  -3  -2  102.99    5.58
  -2  -3  -2  110.60    6.05
   2  -3   2  106.38    6.61
  -2  -3  -3  469.15   16.06
  -2  -3  -3  405.59   15.87
   2  -3   3  476.40   20.01
   2  -3   3  455.64   14.99
   2  -3   3  412.09   14.53
   2  -3   3  436.70   18.05
   2  -3   4    8.80    1.30
  -2  -3  -4   15.82    2.58
   2  -3   4   13.26    3.51
   2  -3   4   11.73    3.55
   2  -3   4   14.19    2.17
  -2  -3  -4   14.54    1.92
   2  -3   4   19.52    2.45
  -2  -3  -4   12.28    1.86
   2  -3   5   56.86    7.32
  -2  -3  -5   65.01    5.49
   2  -3   5   58.74    4.38
  -2  -3  -5   62.37    4.36
   2  -3   5   73.15    4.86
   2  -3   5   69.99    7.00
  -2  -3  -5   63.40    4.23
  -2  -3  -6   48.68    3.37
  -2  -3  -6   47.89    3.76
   2  -3   6   43.14    7.14
  -2  -3  -6   42.42    5.06
   2  -3   6   50.20    4.12
   2  -3   6   54.61    6.66
  -2  -3  -6   62.23    5.56
   2  -3   6   53.91    4.32
  -2  -3  -6   49.01    4.17
  -2  -3  -6   50.08    3.88
  -2  -3  -7  335.96   17.66
  -2  -3  -7  329.56   13.78
   2  -3   7  321.83   16.22
  -2  -3  -7  329.62   14.45
   2  -3   7  323.85   19.39
   2  -3   7  347.11   15.09
  -2  -3  -7  359.21   15.50
   2  -3   7  329.67   14.85
   2  -3   7  334.57   22.52
  -2  -3  -7  328.17   18.23
   2  -3   8  221.13   12.57
  -2  -3  -8  228.62   10.47
  -2  -3  -8  199.55   13.85
   2  -3   8  209.15   11.02
   2  -3   8  226.06   11.20
  -2  -3  -8  259.06   11.24
   2  -3   8  198.19   14.98
  -2  -3  -8  230.86   11.65
   2  -3   8  208.84   17.80
  -2  -3  -9    4.79    1.76
   2  -3   9    8.59    2.64
   2  -3   9    6.35    2.12
  -2  -3  -9    3.70    1.71
   2  -3   9    4.00    1.65
  -2  -3  -9   -0.11    0.35
  -2  -3 -10   77.50    4.90
   2  -3  10   79.49    6.11
  -2  -3 -10   80.88    5.40
   2  -3  10   64.22    4.92
  -2  -3 -10   85.70    5.28
   2  -3  11   46.74    3.88
  -2  -3 -11   50.87    3.46
   2  -2 -12  106.56    5.92
  -2  -2  11  103.65    6.45
  -2  -2  11  108.06    5.98
  -2  -2  10   -0.16    1.62
   2  -2 -10    1.90    1.59
  -2  -2  10    0.11    1.11
   2  -2 -10    0.95    1.07
   2  -2  -9   39.40    4.30
   2  -2  -9   42.80    4.48
  -2  -2   9   42.90    4.35
   2  -2  -9   42.42    4.09
  -2  -2   9   35.13    7.14
  -2  -2   9   41.59    6.44
  -2  -2   9   43.38    3.43
   2  -2  -8  206.31   10.69
   2  -2  -8  193.43   10.24
  -2  -2   8  173.02    9.96
  -2  -2   8  192.19   15.69
  -2  -2   8  214.73   14.74
   2  -2  -8  220.38   10.52
  -2  -2   8  196.84    8.77
   2  -2  -8  217.39   10.18
   2  -2  -8  218.98   10.71
   2  -2  -7  167.87    9.20
   2  -2  -7  168.15    9.02
  -2  -2   7  182.62   14.00
  -2  -2   7  177.58   12.76
   2  -2  -7  211.56   10.23
  -2  -2   7  190.60    7.89
   2  -2  -7  199.05    9.54
  -2  -2   6   37.78    5.18
  -2  -2   6   35.44    5.48
  -2  -2   6   38.46    2.52
   2  -2  -6   39.88    3.61
   2  -2  -6   34.57    3.21
  -2  -2   5  197.68   12.23
  -2  -2   5  216.90   12.32
   2  -2  -5  207.17    9.32
   2  -2  -5  205.12    9.06
  -2  -2   4   76.41    6.32
  -2  -2   4   89.17    5.25
  -2  -2   3  262.69   12.19
  -2  -2   3  244.59   11.41
  -2  -2   3  239.28   10.13
  -2  -2   2 1190.96   39.48
  -2  -2   2 1114.11   39.32
  -2  -2   1  739.92   26.79
  -2  -2   0 1304.67   44.33
   2  -2   1 3218.45  102.11
  -2  -2  -1 2961.62  100.03
   2  -2   2  501.33   20.56
   2  -2   2  545.72   21.89
  -2  -2  -2  487.41   19.05
   2  -2   3  122.63    8.07
   2  -2   3  118.80    7.11
  -2  -2  -3  124.01    5.83
   2  -2   3  103.30    3.57
   2  -2   3  116.97    4.76
   2  -2   4  590.69   17.78
   2  -2   4  606.24   20.54
  -2  -2  -4  586.85   12.26
  -2  -2  -4  574.83   12.46
  -2  -2  -5  230.30    8.06
   2  -2   5  234.91   14.65
  -2  -2  -5  241.79    9.38
  -2  -2  -5  267.96    9.32
  -2  -2  -6  258.66   11.76
   2  -2   6  296.26   19.08
  -2  -2  -6  277.21   12.50
  -2  -2  -6  275.09   13.49
   2  -2   6  297.13   12.75
  -2  -2  -6  285.62   11.73
  -2  -2  -7  179.95    9.34
   2  -2   7  185.89   11.03
   2  -2   7  189.52    9.85
  -2  -2  -7  196.94   10.18
   2  -2   7  183.71   15.65
  -2  -2  -8    2.86    2.10
   2  -2   8    6.77    2.38
  -2  -2  -8    2.46    1.45
   2  -2   8    4.53    1.78
  -2  -2  -8    3.02    1.69
   2  -2   8    5.16    3.40
   2  -2   9  127.31    8.84
  -2  -2  -9  139.50    7.52
   2  -2   9  128.07    7.48
  -2  -2  -9  138.18    8.21
  -2  -2 -10   78.38    4.80
   2  -2  10   75.24    5.91
  -2  -2 -10   71.58    5.18
   2  -2  11    8.38    1.85
   2  -1 -12   91.97    5.32
  -2  -1  11   18.32    2.63
  -2  -1  11   23.72    2.70
  -2  -1  11   22.34    2.41
   2  -1 -11   21.89    3.28
  -2  -1  10   46.62    4.53
   2  -1 -10   53.27    4.95
   2  -1 -10   52.10    4.30
  -2  -1  10   53.18    3.88
  -2  -1  10   52.17    4.09
   2  -1 -10   56.45    5.13
   2  -1  -9  208.93   11.03
  -2  -1   9  184.41   10.47
  -2  -1   9  194.78   16.69
  -2  -1   9  186.59   14.72
   2  -1  -9  235.78   10.99
  -2  -1   9  206.84    9.27
  -2  -1   9  204.04    9.51
   2  -1  -9  223.60   11.19
  -2  -1   8  373.94   17.91
   2  -1  -8  432.84   18.67
   2  -1  -8  424.81   18.36
  -2  -1   8  409.06   24.91
  -2  -1   8  443.19   23.62
   2  -1  -8  473.74   18.64
  -2  -1   8  434.71   16.52
   2  -1  -8  484.58   19.63
   2  -1  -8  477.84   18.82
   2  -1  -8  467.79   18.14
   2  -1  -7  134.59    7.71
   2  -1  -7  125.43    7.30
  -2  -1   7  135.95   11.65
  -2  -1   7  140.31   10.97
  -2  -1   7  139.71    8.16
   2  -1  -7  143.60    8.11
  -2  -1   7  136.57    6.16
   2  -1  -7  142.59    7.64
  -2  -1   6  225.21   13.87
  -2  -1   6  215.15   14.19
   2  -1  -6  239.51   10.82
  -2  -1   6  237.90    9.09
  -2  -1   6  222.58   10.78
   2  -1  -6  229.86   10.40
  -2  -1   5   97.22    7.84
  -2  -1   5   88.94    7.41
   2  -1  -5   95.33    5.31
  -2  -1   5   88.50    5.46
   2  -1  -5   88.33    5.03
  -2  -1   4  760.27   29.72
  -2  -1   3  116.80    7.06
  -2  -1   3  103.35    6.28
  -2  -1   3  102.33    5.10
  -2  -1   2   30.01    2.45
  -2  -1   2   28.82    2.23
  -2  -1   1  171.13    7.85
   2  -1   0  377.27   14.29
  -2  -1   0  401.83   15.24
  -2  -1   0  384.73   14.29
  -2  -1  -1  646.80   23.82
   2  -1   1  683.10   24.65
   2  -1   2   87.15    6.26
  -2  -1  -2   82.48    4.90
   2  -1   2   98.69    6.45
   2  -1   3   32.22    4.42
   2  -1   3   38.77    4.23
  -2  -1  -3   34.35    3.15
   2  -1   4  552.18   13.21
   2  -1   4  605.76   20.54
   2  -1   4  627.58   19.02
  -2  -1  -4  550.95   12.59
   2  -1   4  685.58   14.45
   2  -1   4  709.10   21.74
   2  -1   5  139.33    9.21
  -2  -1  -5  126.25    5.36
   2  -1   5  136.08   10.61
  -2  -1  -5  129.19    6.14
   2  -1   5  159.75   10.78
   2  -1   5  154.08    6.99
  -2  -1  -5  131.22    5.73
  -2  -1  -6   29.11    2.89
   2  -1   6   39.28    5.91
  -2  -1  -6   32.85    3.35
   2  -1   6   32.40    3.35
   2  -1   6   31.79    5.86
   2  -1   7   52.39    5.15
   2  -1   7   48.17    4.42
  -2  -1  -7   47.10    4.45
  -2  -1  -7   58.52    5.46
   2  -1   7   50.68    4.36
   2  -1   7   47.97    7.93
   2  -1   8  192.94   11.56
  -2  -1  -8  208.10   10.79
   2  -1   8  185.83   10.22
  -2  -1  -8  211.11   10.37
   2  -1   8  205.65   10.19
   2  -1   8  176.81   16.14
  -2  -1  -9    7.12    1.72
   2  -1   9    8.42    2.53
   2  -1   9    8.48    2.27
  -2  -1  -9    7.79    2.25
   2  -1   9    8.41    1.97
   2  -1  10  135.40    8.30
   2  -1  10  122.65    7.20
  -2  -1 -10  130.37    7.37
   2  -1  11  102.96    6.10
   2   0 -12    3.53    1.48
  -2   0  12    1.29    1.02
   2   0 -12    1.46    1.28
   2   0 -11   67.08    5.13
  -2   0  11   64.90    4.56
   2   0 -11   69.08    5.49
  -2   0  10   26.35    3.41
   2   0 -10   31.48    3.72
   2   0 -10   29.90    3.34
  -2   0  10   32.12    2.89
  -2   0  10   31.46    3.14
   2   0 -10   34.10    4.05
   2   0  -9   17.77    4.73
   2   0  -9   13.40    2.55
  -2   0   9   16.25    2.61
  -2   0   9   12.58    4.61
  -2   0   9   11.97    3.88
   2   0  -9   15.44    2.68
   2   0  -9   13.90    3.02
  -2   0   9   14.92    2.00
  -2   0   9   12.28    2.17
  -2   0   9   14.75    3.25
   2   0  -9   17.15    2.88
   2   0  -9   19.87    2.91
   2   0  -8   49.79    4.51
   2   0  -8   50.48    4.67
   2   0  -8   60.08    7.75
  -2   0   8   48.49    4.40
  -2   0   8   53.41    7.99
  -2   0   8   56.29    7.47
   2   0  -8   61.72    4.91
  -2   0   8   54.15    3.49
   2   0  -8   68.67    5.51
  -2   0   8   52.88    5.24
   2   0  -8   57.98    4.73
   2   0  -8   51.67    4.61
   2   0  -7  206.51   10.35
   2   0  -7  190.50    9.94
   2   0  -7  233.98   14.90
  -2   0   7  226.52   14.58
   2   0  -7  225.86   10.52
  -2   0   7  208.18   14.94
   2   0  -7  241.21   11.02
  -2   0   7  219.92    8.72
  -2   0   7  202.29   10.75
   2   0  -7  206.44   10.29
   2   0  -7  213.09   10.28
   2   0  -6   23.04    4.56
  -2   0   6   24.55    4.28
  -2   0   6   19.44    4.07
   2   0  -6   22.02    2.36
   2   0  -6   21.09    2.56
  -2   0   6   23.75    1.85
  -2   0   6   21.44    2.75
   2   0  -6   19.45    2.34
   2   0  -5   97.03    7.95
   2   0  -5   95.55    5.25
   2   0  -5   91.43    5.02
  -2   0   5   83.99    5.35
  -2   0   5   77.94    7.19
   2   0  -5   93.85    5.31
   2   0  -4    2.91    1.76
   2   0  -4    1.50    0.82
  -2   0   4    0.72    1.41
  -2   0   4    1.64    1.01
  -2   0   3   85.07    5.59
   2   0  -3   96.88    5.11
   2   0  -3   83.96    4.78
   2   0  -3   82.06    5.66
  -2   0   3   92.12    4.31
   2   0  -3   89.69    4.96
   2   0  -2  436.37   15.56
  -2   0   2  422.05   15.25
   2   0  -2  388.71   15.40
  -2   0   2  384.47   14.19
  -2   0   1  963.14   30.84
   2   0  -1  905.38   31.30
  -2   0   0 2380.59   76.21
  -2   0   0 2562.04   77.58
   2   0   0 2371.27   77.99
   2   0   1  420.37   16.32
  -2   0  -1  439.94   15.93
   2   0   1  401.46   16.49
   2   0   2   10.66    2.28
   2   0   2   12.87    2.57
  -2   0  -2   10.11    1.50
  -2   0  -2    9.75    1.51
   2   0   2   13.72    2.47
   2   0   3  573.14   24.54
   2   0   3  618.90   24.54
  -2   0  -3  555.20   21.71
  -2   0  -3  580.99   22.06
   2   0   3  624.22   24.73
  -2   0  -4  364.73   13.71
   2   0   4  363.19   15.73
   2   0   4  335.50   16.37
   2   0   4  399.10   12.82
   2   0   4  424.14   17.94
   2   0   4  382.64   12.17
  -2   0  -4  318.93   11.21
   2   0   5   14.93    3.40
   2   0   5   15.99    3.91
  -2   0  -5   14.52    1.76
   2   0   5   10.16    2.04
  -2   0  -5   13.06    2.65
   2   0   5   16.44    2.60
   2   0   5   15.43    4.13
   2   0   5   16.45    2.38
  -2   0  -5   17.68    2.20
  -2   0  -5   13.69    1.69
  -2   0  -6  102.18    5.42
  -2   0  -6   95.89    5.77
   2   0   6  117.63    6.83
  -2   0  -6  113.01    6.49
   2   0   6  121.23   10.18
   2   0   6  126.66    6.84
  -2   0  -6   76.96    7.71
   2   0   6  105.21    8.82
   2   0   6  103.88   10.30
  -2   0  -6   97.59    7.76
  -2   0  -7  477.02   21.93
   2   0   7  425.06   20.12
  -2   0  -7  446.80   17.65
   2   0   7  442.29   18.95
   2   0   7  462.57   24.37
  -2   0  -7  500.14   19.81
   2   0   7  502.54   19.07
  -2   0  -7  483.53   19.36
   2   0   7  401.98   25.51
  -2   0  -7  428.15   21.92
  -2   0  -8  203.17    9.55
   2   0   8  189.82   11.46
  -2   0  -8  177.16   12.71
   2   0   8  187.91   10.21
  -2   0  -8  201.94   10.64
  -2   0  -8  225.43   10.53
   2   0   8  179.71   14.23
   2   0   8  188.35    9.79
   2   0   8  177.88   16.15
  -2   0  -9   31.49    3.21
   2   0   9   37.98    4.70
  -2   0  -9   32.95    3.46
   2   0   9   37.69    3.91
  -2   0  -9   39.46    4.13
   2   0  10    5.02    1.98
  -2   0 -10    0.82    1.38
   2   0  10    2.47    1.62
  -2   0 -10    0.53    1.16
   2   0  11   62.79    4.42
   2   0  11   56.12    3.89
  -2   0 -11   57.95    3.87
  -2   1  12   82.24    4.84
   2   1 -12   88.66    5.63
   2   1 -12   87.27    5.42
   2   1 -11   26.99    3.17
  -2   1  11   24.07    2.79
   2   1 -11   28.35    3.63
   2   1 -11   27.72    3.54
  -2   1  10   32.57    3.84
   2   1 -10   43.93    4.36
   2   1 -10   46.53    4.18
  -2   1  10   37.36    3.20
   2   1 -10   50.66    5.12
  -2   1  10   41.96    3.64
   2   1 -10   46.48    4.58
   2   1 -10   46.71    4.37
  -2   1   9  191.85   10.69
   2   1  -9  233.73   16.78
   2   1  -9  209.70   11.10
  -2   1   9  188.15   15.00
   2   1  -9  242.86   11.47
  -2   1   9  209.83   17.30
  -2   1   9  202.74   12.61
  -2   1   9  214.27    9.35
   2   1  -9  239.82   12.20
  -2   1   9  215.34    9.82
   2   1  -9  194.70    9.81
   2   1  -9  235.85   11.53
   2   1  -9  229.15   11.47
   2   1  -8  475.36   24.47
  -2   1   8  372.51   17.42
   2   1  -8  392.66   17.60
  -2   1   8  456.18   23.78
   2   1  -8  462.12   18.26
  -2   1   8  406.36   24.69
   2   1  -8  474.18   18.87
  -2   1   8  401.93   18.94
  -2   1   8  440.00   15.88
   2   1  -8  370.26   16.44
   2   1  -8  438.29   18.06
   2   1  -8  481.00   18.35
   2   1  -7  101.64    6.60
   2   1  -7  111.31    6.92
   2   1  -7  113.99   10.18
  -2   1   7  114.90   10.75
  -2   1   7  123.69   10.31
   2   1  -7  119.31    7.04
   2   1  -7  129.26    7.36
  -2   1   7  115.58    7.38
  -2   1   7  121.32    5.49
   2   1  -7  118.94    6.98
   2   1  -7  139.52    7.21
   2   1  -6  250.31   14.75
   2   1  -6  229.14   10.31
   2   1  -6  219.73    9.99
  -2   1   6  216.75   10.50
  -2   1   6  207.77   13.85
   2   1  -6  212.48   10.22
   2   1  -5  107.03    8.21
   2   1  -5   86.14    4.87
  -2   1   5   91.28    5.49
   2   1  -5   90.11    5.07
   2   1  -5   83.77    5.05
   2   1  -5   90.93    5.59
  -2   1   5   81.98    7.41
   2   1  -4  799.75   30.38
  -2   1   4  758.26   30.07
  -2   1   4  791.35   26.11
   2   1  -4  752.15   27.78
   2   1  -4  824.40   28.02
  -2   1   4  696.67   27.08
  -2   1   3   96.40    6.20
   2   1  -3  109.64    5.74
   2   1  -3   97.64    5.44
   2   1  -3  102.64    6.36
   2   1  -3  101.41    5.41
   2   1  -2   30.43    2.64
   2   1  -2   35.73    2.89
  -2   1   2   30.73    1.64
   2   1  -2   34.72    2.81
   2   1  -1  174.09    7.38
   2   1  -1  177.75    8.21
  -2   1   0  376.62   12.96
   2   1   0  349.57   12.55
  -2   1   0  391.84   14.23
   2   1   0  389.76   14.94
   2   1   1  709.80   24.20
  -2   1  -1  658.81   23.47
   2   1   1  633.83   24.42
   2   1   2  101.39    6.42
  -2   1  -2   89.11    4.89
  -2   1  -2   96.35    5.24
   2   1   2  110.75    7.09
   2   1   2   99.15    6.31
   2   1   3   30.98    4.00
  -2   1  -3   32.77    3.06
  -2   1  -3   27.64    2.66
   2   1   3   27.32    3.91
   2   1   3   36.59    4.52
   2   1   4  580.91   26.21
  -2   1  -4  630.97   23.62
   2   1   4  629.49   25.89
   2   1   4  695.67   22.75
   2   1   4  642.66   21.81
   2   1   4  730.93   27.97
  -2   1  -4  549.21   21.26
  -2   1  -5  159.96    8.82
   2   1   5  141.91   10.76
  -2   1  -5  135.53    6.26
   2   1   5  153.02   10.20
   2   1   5  190.26    8.18
   2   1   5  197.21   12.35
   2   1   5  171.29    7.35
  -2   1  -5  148.46    6.80
  -2   1  -5  143.76    5.76
  -2   1  -6   29.56    2.56
   2   1   6   39.89    3.77
  -2   1  -6   28.63    3.10
   2   1   6   35.04    3.46
   2   1   6   31.57    5.52
  -2   1  -6   25.65    2.64
  -2   1  -6   24.38    3.88
   2   1   6   31.42    5.02
   2   1   6   27.79    5.52
  -2   1  -7   40.00    5.17
   2   1   7   52.30    5.18
  -2   1  -7   42.24    3.39
   2   1   7   43.04    4.22
  -2   1  -7   42.52    4.13
   2   1   7   45.77    4.04
   2   1   7   44.79    6.76
   2   1   7   33.22    3.19
   2   1   7   43.91    7.57
  -2   1  -7   37.14    5.37
  -2   1  -8  179.55    9.04
   2   1   8  173.82   11.03
  -2   1  -8  181.99   12.67
   2   1   8  177.25   14.15
   2   1   8  184.26   10.01
  -2   1  -8  190.20   10.19
  -2   1  -8  213.60   10.27
   2   1   8  169.01   15.68
   2   1   9    5.07    2.28
  -2   1  -9    7.44    1.92
   2   1   9    8.14    2.30
  -2   1  -9    6.97    2.12
   2   1  10  121.23    7.85
   2   1  10  113.08    6.95
  -2   1 -10  132.43    7.35
  -2   1 -10  128.16    6.97
   2   1  11   97.55    5.81
   2   1  11   88.52    5.17
  -2   1 -11   97.19    5.24
  -2   2  12   80.43    4.78
   2   2 -12   88.65    5.59
   2   2 -12   89.80    5.41
   2   2 -11  128.19    7.37
  -2   2  11  117.16    6.73
   2   2 -11  146.35    8.47
   2   2 -11  134.49    7.89
   2   2 -10    1.56    1.80
   2   2 -10    1.47    1.61
   2   2 -10    2.07    1.46
  -2   2  10    1.95    1.49
   2   2 -10    1.74    1.76
   2   2 -10    1.11    1.51
   2   2 -10    0.78    1.03
  -2   2   9   34.80    3.94
   2   2  -9   36.82    6.62
   2   2  -9   38.86    4.11
  -2   2   9   38.91    6.57
  -2   2   9   39.79    7.52
   2   2  -9   42.76    4.28
  -2   2   9   38.59    3.05
   2   2  -9   52.02    5.00
  -2   2   9   34.16    4.83
  -2   2   9   42.44    3.56
   2   2  -9   38.86    4.25
   2   2  -9   35.77    3.51
   2   2  -9   44.06    4.32
   2   2  -8  219.19   11.00
   2   2  -8  246.67   16.42
  -2   2   8  189.11   10.62
   2   2  -8  244.64   11.48
  -2   2   8  229.17   17.20
  -2   2   8  236.83   16.04
  -2   2   8  226.56   12.28
   2   2  -8  242.44   11.82
  -2   2   8  227.68    9.21
   2   2  -8  235.99   11.23
   2   2  -8  192.18    9.94
   2   2  -8  231.81   11.26
   2   2  -7  206.50   14.11
   2   2  -7  173.05    9.48
  -2   2   7  214.92   15.17
  -2   2   7  220.81   14.39
   2   2  -7  201.05    9.95
   2   2  -7  218.96   10.35
  -2   2   7  204.05    8.16
  -2   2   7  189.73   10.29
   2   2  -7  191.82    9.80
   2   2  -7  214.11    9.97
   2   2  -6   41.77    5.67
  -2   2   6   42.54    3.76
   2   2  -6   39.75    3.41
   2   2  -6   43.84    3.63
   2   2  -6   36.70    3.19
   2   2  -6   42.68    3.92
  -2   2   6   40.49    5.74
   2   2  -5  224.59   12.90
  -2   2   5  213.14    9.68
   2   2  -5  198.07    9.07
   2   2  -5  225.45    9.99
  -2   2   5  192.78   12.29
   2   2  -5  197.90   10.13
   2   2  -4   82.43    6.24
  -2   2   4   77.21    6.19
   2   2  -4   78.57    4.96
  -2   2   4   71.14    4.29
   2   2  -3  280.14   11.47
  -2   2   3  243.10   11.69
  -2   2   3  292.06   10.81
   2   2  -3  217.19   10.49
   2   2  -3  234.76   11.48
   2   2  -3  225.04   10.17
   2   2  -2 1150.78   38.24
   2   2  -2 1092.59   40.25
   2   2  -2 1177.66   40.95
   2   2  -2 1146.09   40.13
   2   2  -1  698.32   27.41
   2   2  -1  742.78   27.22
   2   2   0 1307.04   43.79
  -2   2   0 1303.64   45.72
   2   2   0 1399.97   45.80
  -2   2   0 1351.31   45.03
  -2   2   0 1290.82   43.90
   2   2   0 1394.36   46.21
   2   2   1 2732.15   96.18
  -2   2  -1 2929.58   95.77
   2   2   1 3107.45   95.94
  -2   2  -1 2857.03   94.87
   2   2   2  514.50   19.98
  -2   2  -2  495.53   18.47
   2   2   2  488.11   19.88
  -2   2  -2  459.16   17.74
   2   2   3  122.69    8.32
   2   2   3  116.79    8.28
   2   2   3  126.42    8.66
  -2   2  -3  125.63    6.75
   2   2   4  650.90   22.82
   2   2   4  690.60   27.67
  -2   2  -4  508.02   21.46
  -2   2  -4  585.89   23.61
   2   2   4  540.29   25.97
   2   2   4  628.82   26.50
   2   2   5  295.77   11.48
   2   2   5  287.08   10.50
  -2   2  -5  253.41   10.20
   2   2   5  302.79   16.25
   2   2   5  258.01   15.18
  -2   2  -5  213.44    9.04
   2   2   5  281.52   14.77
  -2   2  -5  229.36    9.81
  -2   2  -5  273.76   12.51
  -2   2  -6  244.15    9.77
   2   2   6  278.94   11.83
   2   2   6  310.16   11.59
   2   2   6  284.99   16.73
  -2   2  -6  276.10   11.39
   2   2   6  265.03   15.35
   2   2   6  247.83   16.58
  -2   2  -6  221.80   10.38
  -2   2  -6  236.69   13.14
  -2   2  -7  167.14   10.90
  -2   2  -7  161.08    7.65
   2   2   7  156.41    8.80
  -2   2  -7  168.93    8.92
  -2   2  -7  123.07    9.49
   2   2   7  158.77   12.86
   2   2   7  140.80    7.65
   2   2   7  169.32   14.41
  -2   2  -7  155.88   11.02
   2   2   7  163.97   11.97
   2   2   8    6.65    2.55
  -2   2  -8    5.36    2.44
  -2   2  -8    4.52    1.62
  -2   2  -8   -4.22    3.85
   2   2   8    2.93    2.69
   2   2   8    4.32    2.12
  -2   2  -8    5.95    2.06
   2   2   8    4.25    1.32
   2   2   8    4.86    3.56
  -2   2  -9  129.01    7.12
   2   2   9  118.93    8.48
  -2   2  -9  123.17    7.68
   2   2   9  113.92    7.35
   2   2  10   63.57    5.39
   2   2  10   62.46    4.76
  -2   2 -10   59.52    4.70
  -2   2 -10   63.96    4.59
  -2   2 -11    7.27    1.50
   2   2  11    6.73    1.68
  -2   3  12   30.32    2.75
   2   3 -12   32.42    3.25
   2   3 -12   36.26    3.24
   2   3 -11   25.20    2.94
  -2   3  11   24.81    2.78
   2   3 -11   26.44    3.47
   2   3 -11   27.17    3.39
  -2   3  10   18.01    2.90
   2   3 -10   23.58    3.19
   2   3 -10   23.95    3.22
   2   3 -10   24.74    3.69
  -2   3  10   24.21    2.76
   2   3 -10   23.43    3.20
   2   3 -10   23.76    2.80
   2   3 -10   26.75    3.53
   2   3  -9  166.97    9.59
   2   3  -9  179.38   14.63
  -2   3   9  161.91    9.43
   2   3  -9  202.25   10.28
  -2   3   9  161.03   13.86
  -2   3   9  156.60   15.14
  -2   3   9  171.22   11.32
   2   3  -9  195.66   10.61
  -2   3   9  177.87    7.93
  -2   3   9  170.71    8.46
   2   3  -9  159.82    8.81
   2   3  -9  186.69   10.04
   2   3  -9  200.51   10.11
  -2   3   8   73.66    5.79
   2   3  -8   84.23    9.37
   2   3  -8   81.35    5.88
  -2   3   8   81.34   10.03
  -2   3   8   92.27    9.71
   2   3  -8   90.90    6.33
  -2   3   8   88.36    4.55
  -2   3   8   83.32    6.79
   2   3  -8  101.50    6.77
   2   3  -8   76.46    5.35
   2   3  -8   83.95    5.97
   2   3  -8   95.57    6.27
   2   3  -7   76.44    5.57
   2   3  -7   96.37    9.15
   2   3  -7   88.11    6.36
   2   3  -7   91.64    5.97
  -2   3   7   93.07    9.68
  -2   3   7   92.69    4.38
  -2   3   7   85.25    6.18
   2   3  -7   86.18    5.68
   2   3  -7   95.92    6.16
   2   3  -7   82.18    5.65
   2   3  -6  478.45   22.99
   2   3  -6  445.76   17.52
   2   3  -6  445.50   17.71
  -2   3   6  440.39   18.13
   2   3  -6  461.07   18.16
  -2   3   6  461.69   23.26
   2   3  -6  428.48   18.69
   2   3  -5  823.92   32.16
  -2   3   5  709.03   27.47
   2   3  -5  722.72   26.94
   2   3  -5  800.69   28.79
  -2   3   5  826.48   28.18
  -2   3   5  765.05   31.87
   2   3  -5  724.65   28.68
   2   3  -4  256.65   10.47
  -2   3   4  250.68   10.65
   2   3  -4  250.52    8.56
  -2   3   4  226.25    6.67
   2   3  -3  237.79   11.19
   2   3  -3  238.74   11.78
   2   3  -3  247.55   10.56
   2   3  -2  631.73   25.45
   2   3  -2  635.08   24.67
   2   3  -1 1907.57   70.67
   2   3  -1 1956.17   70.31
   2   3   0 3250.13  102.44
  -2   3   0 3010.87  102.07
   2   3   0 3100.60  102.55
   2   3   1 6387.85  197.02
  -2   3  -1 5668.97  196.62
   2   3   1 6215.36  197.01
  -2   3  -1 5894.51  195.47
   2   3   1 5893.46  197.30
   2   3   1 5843.95  197.72
   2   3   2   97.50    6.22
   2   3   2  114.27    7.55
  -2   3  -2   89.41    4.62
  -2   3  -2   98.99    5.28
   2   3   2  107.91    6.58
   2   3   3  437.01   16.95
   2   3   3  445.65   20.03
  -2   3  -3  475.92   18.12
   2   3   3  454.21   20.38
   2   3   4   12.22    2.14
  -2   3  -4   10.19    1.71
   2   3   4   12.90    3.59
  -2   3  -4   11.93    2.29
   2   3   4   11.15    3.29
  -2   3  -4   12.59    1.78
   2   3   4    9.94    2.98
   2   3   5   70.28    5.03
   2   3   5   83.16    8.13
  -2   3  -5   67.42    4.40
   2   3   5   63.90    7.22
  -2   3  -5   53.69    4.01
   2   3   5   72.41    7.16
  -2   3  -5   59.08    3.92
  -2   3  -5   67.97    5.48
  -2   3  -6   44.36    3.15
   2   3   6   49.94    4.51
   2   3   6   61.33    7.70
  -2   3  -6   44.93    6.76
  -2   3  -6   49.69    4.11
   2   3   6   37.54    6.25
   2   3   6   56.80    6.76
  -2   3  -6   38.36    3.52
  -2   3  -6   40.80    4.87
  -2   3  -7  293.04   11.63
  -2   3  -7  299.61   15.60
   2   3   7  305.19   13.36
  -2   3  -7  309.52   13.20
   2   3   7  314.05   18.78
   2   3   7  276.78   19.10
   2   3   7  273.60   16.72
  -2   3  -7  266.72   15.48
  -2   3  -8  228.05   10.33
   2   3   8  216.99   12.53
  -2   3  -8  207.69   13.86
   2   3   8  224.17   11.40
  -2   3  -8  250.19   11.76
  -2   3  -8  284.84   12.20
   2   3   8  216.48   15.96
   2   3   8  176.41    9.58
   2   3   8  186.63   16.42
  -2   3  -9    6.46    1.82
   2   3   9   11.98    3.06
  -2   3  -9    7.53    2.07
   2   3   9    6.02    2.10
   2   3  10   73.10    5.82
  -2   3 -10   72.63    5.23
   2   3  10   73.56    5.20
  -2   3 -10   78.91    5.09
   2   3  11   44.77    3.69
  -2   3 -11   47.31    3.33
   2   4 -12   55.41    4.03
   2   4 -12   55.14    4.16
   2   4 -12   57.19    4.03
   2   4 -11   20.10    2.51
  -2   4  11   17.53    2.42
   2   4 -11   23.14    3.28
   2   4 -11   19.00    2.92
   2   4 -10  190.06    9.71
  -2   4  10  154.21    9.05
   2   4 -10  185.09    9.75
   2   4 -10  203.96   10.75
  -2   4  10  172.77    8.70
   2   4 -10  193.85    9.83
   2   4 -10  152.30    8.60
   2   4 -10  187.13    9.99
   2   4  -9   79.68    9.55
  -2   4   9   66.26    5.63
   2   4  -9   91.37    6.33
  -2   4   9   81.45   10.74
  -2   4   9   70.01    8.98
   2   4  -9   92.08    6.50
   2   4  -9   97.34    6.98
  -2   4   9   78.20    7.35
  -2   4   9   85.38    5.24
   2   4  -9   91.86    6.36
   2   4  -9   85.90    6.27
   2   4  -9   71.78    5.39
   2   4  -8   17.35    4.57
   2   4  -8   19.26    2.86
   2   4  -8   24.04    3.30
  -2   4   8   21.46    5.49
  -2   4   8   17.98    4.71
   2   4  -8   25.06    3.42
  -2   4   8   20.66    1.94
  -2   4   8   21.22    3.46
   2   4  -8   27.02    3.31
   2   4  -8   21.19    2.99
   2   4  -8   18.43    2.61
   2   4  -7  355.59   19.27
   2   4  -7  306.35   13.75
  -2   4   7  351.55   20.60
   2   4  -7  294.83   14.81
  -2   4   7  319.06   11.78
   2   4  -7  325.73   13.98
  -2   4   7  324.26   14.72
   2   4  -7  356.79   14.55
   2   4  -7  311.49   13.80
   2   4  -7  276.65   13.13
   2   4  -6  121.96    9.76
  -2   4   6  105.79    6.49
   2   4  -6  106.95    6.22
  -2   4   6  112.91   10.09
   2   4  -6   95.94    6.96
   2   4  -6  116.30    7.13
   2   4  -5  668.04   27.55
  -2   4   5  611.72   23.11
   2   4  -5  558.26   22.39
   2   4  -5  688.76   25.11
  -2   4   5  639.28   27.81
   2   4  -5  613.71   24.73
  -2   4   5  635.17   24.77
   2   4  -4 1363.34   23.99
  -2   4   4 1279.49   15.73
   2   4  -4 1233.04   21.47
  -2   4   4 1416.84   25.96
   2   4  -4 1369.06   21.38
   2   4  -3  210.84    9.49
   2   4  -3  210.53    9.73
   2   4  -2  580.30   18.06
   2   4  -2  597.07   16.94
   2   4  -1  889.08   24.98
   2   4  -1  827.81   24.01
   2   4   0 3297.36  116.59
   2   4   0 3278.15  114.90
  -2   4   0 3473.44  114.56
  -2   4   0 3396.75  113.20
   2   4   0 3610.53  115.19
  -2   4  -1  295.85   11.60
  -2   4  -1  279.73   10.31
   2   4   1  314.84   12.26
   2   4   1  274.10   12.13
   2   4   1  298.13   12.69
  -2   4  -2  124.62    6.16
   2   4   2  119.20    7.31
   2   4   2  107.79    6.88
  -2   4  -3  145.18    7.43
   2   4   3  138.41    9.08
   2   4   3  125.53    6.40
   2   4   3  149.59    9.14
  -2   4  -4  252.59   11.73
   2   4   4  225.72   13.84
  -2   4  -4  253.42   10.53
  -2   4  -4  215.08   10.23
   2   4   4  276.99   14.93
   2   4   4  245.35   10.70
  -2   4  -4  230.74   10.16
   2   4   4  257.16   14.39
  -2   4  -5   19.36    2.35
   2   4   5   18.68    4.23
  -2   4  -5   12.88    1.98
   2   4   5   21.40    4.30
  -2   4  -5   12.41    2.56
   2   4   5   21.20    2.77
  -2   4  -5   16.99    2.41
  -2   4  -5   15.27    3.97
   2   4   5   21.68    4.71
  -2   4  -6  380.00   13.78
  -2   4  -6  343.38   17.21
   2   4   6  433.53   21.22
   2   4   6  406.19   22.10
  -2   4  -6  368.61   15.10
   2   4   6  464.58   16.68
  -2   4  -6  425.49   15.64
   2   4   6  498.88   23.49
   2   4   6  399.00   14.75
  -2   4  -7   35.43    5.04
  -2   4  -7   44.25    3.49
   2   4   7   45.27    4.50
   2   4   7   43.32    7.01
  -2   4  -7   44.32    4.24
   2   4   7   40.12    6.17
  -2   4  -7   42.24    5.60
   2   4   7   38.97    7.02
  -2   4  -8   25.63    2.93
  -2   4  -8   26.11    4.61
   2   4   8   27.32    3.64
  -2   4  -8   27.35    3.52
   2   4   8   21.12    5.13
  -2   4  -8   39.62    4.84
   2   4   8   17.25    2.53
   2   4   8   25.35    5.89
   2   4   9   42.01    4.95
  -2   4  -9   44.81    3.85
   2   4   9   46.65    4.41
  -2   4  -9   38.51    4.09
   2   4  10   78.17    6.02
   2   4  10   77.25    5.32
  -2   4 -10   79.53    5.40
  -2   4 -10   72.92    4.76
  -2   4 -10   81.72    5.10
   2   4  11   64.74    4.46
  -2   4 -11   68.58    4.02
   2   5 -12  121.21    6.27
   2   5 -12  116.94    6.12
   2   5 -11  153.93    7.82
   2   5 -11  163.51    8.89
  -2   5  11  145.15    7.52
   2   5 -11  150.87    8.31
   2   5 -10   56.57    4.63
  -2   5  10   39.97    4.10
   2   5 -10   49.97    4.59
   2   5 -10   52.09    5.02
  -2   5  10   50.38    4.05
   2   5 -10   50.93    4.56
   2   5 -10   44.00    4.00
   2   5 -10   51.08    4.68
   2   5  -9   21.05    5.46
   2   5  -9   25.43    3.38
  -2   5   9   25.52    3.44
   2   5  -9   31.75    3.84
  -2   5   9   26.27    6.32
  -2   5   9   21.87    5.24
   2   5  -9   33.00    4.10
  -2   5   9   25.55    4.28
  -2   5   9   30.64    2.98
   2   5  -9   36.15    3.86
   2   5  -9   28.50    3.37
   2   5  -9   30.61    3.66
   2   5  -8  115.83    7.34
   2   5  -8  120.36   11.20
  -2   5   8  135.43   13.07
   2   5  -8  131.21    7.83
   2   5  -8  139.11    8.17
  -2   5   8  109.93    8.22
   2   5  -8  112.13    7.26
   2   5  -8   99.12    6.71
   2   5  -8  140.70    7.84
   2   5  -7  137.85   11.22
   2   5  -7  120.98    7.27
  -2   5   7  136.27   12.40
   2   5  -7  126.54    8.59
   2   5  -7  141.95    7.58
   2   5  -7  139.52    7.78
  -2   5   7  128.90    8.01
   2   5  -7  131.12    7.43
   2   5  -7  110.48    6.88
   2   5  -6  895.59   36.41
  -2   5   6  840.65   28.28
  -2   5   6  812.67   30.85
   2   5  -6  856.17   30.60
   2   5  -6  876.86   32.50
  -2   5   6  890.94   37.66
   2   5  -5 1947.04   55.71
  -2   5   5 1743.66   49.43
   2   5  -5 1681.39   48.59
   2   5  -5 1858.95   52.88
   2   5  -5 1703.32   51.95
  -2   5   5 1838.72   56.50
[truncated: 34,104,757 more chars]
